# Supplementary material for: Prevalence and risk factors determinants of the non-use of insecticide-treated nets in an endemic area for malaria: analysis of data from Cameroon
Source: Malar J. 2023 Jul 5;22:205. doi: 10.1186/s12936-023-04510-9 (PMC10320958; doi:10.1186/s12936-023-04510-9)
Supplement: Supplementary file 1 — Additional file 1. The database generated and used in the current study showing demographic characteristics information (including sex, age, date of birth, educational level) of household members, ownership and usage of nets, preferences and continuous use of the mosquito nets. [file 12936_2023_4510_MOESM1_ESM.xlsx]

## Sheet: Database
N°	Do you have mosquito nets that can be used for sleeping (LLIN availability)	Slept under mosquito net last night (LLIN use)	Age	Region	Facies	Place of residence	Sex	sufficient number of LLINs	Educational level	Level of education (educated/ not educated)	Preference for the shape of the mosquito net (Shape Preference)	Preference for the texture type of the mosquito net (Texture Preference)	LLIN color preference (Color Preference)	Preference for LLIN size (Preference Size)	Quintile of economic well-being	weight of each household	Preference for a particular type of net
1	Yes	Yes	38	Adamaoua	Sudano-Sahelian facies	Urban	Male	Yes	not educated	not educated	Pas de Preference	No preference	No preference	No preference	Second	8.15077e-05	No
2	Yes	Yes	34	Adamaoua	Sudano-Sahelian facies	Urban	Male	Yes	not educated	not educated	Rectangular	Soft texture /polyester	Pink	Long Mosquito Net (180cm)	Very poor	0.000107742	Yes
3	Yes	Yes	34	Adamaoua	Sudano-Sahelian facies	Urban	Female	No	not educated	not educated	Rectangular	Soft texture /polyester	No preference	Long Mosquito Net (180cm)	Average	0.000115466	Yes
4	Yes	Yes	46	Adamaoua	Sudano-Sahelian facies	Urban	Male	No	not educated	not educated	Rectangular	Soft texture /polyester	Blue	Long Mosquito Net (180cm)	Second	0.00012429	Yes
5	Yes	Yes	26	Adamaoua	Sudano-Sahelian facies	Urban	Male	Yes	not educated	not educated	Pas de Preference	No preference	No preference	No preference	Second	7.93848e-05	No
7	Yes	Yes	38	Adamaoua	Sudano-Sahelian facies	Urban	Male	No	not educated	not educated	Rectangular	Soft texture /polyester	Blue	Long Mosquito Net (180cm)	Average	0.000114121	Yes
8	Yes	Yes	35	Adamaoua	Sudano-Sahelian facies	Urban	Male	Yes	not educated	not educated	Rectangular	Soft texture /polyester	Blue	Long Mosquito Net (180cm)	Average	8.83902e-05	Yes
9	Yes	Yes	51	Adamaoua	Sudano-Sahelian facies	Urban	Male	No	not educated	not educated	Pas de Preference	No preference	No preference	No preference	Second	8.7294e-05	No
10	Yes	No	38	Adamaoua	Sudano-Sahelian facies	Urban	Male	No	not educated	not educated	Rectangular	Soft texture /polyester	Blue	Long Mosquito Net (180cm)	Average	9.39534e-05	Yes
11	Yes	No	49	Adamaoua	Sudano-Sahelian facies	Urban	Male	No	not educated	not educated	Rectangular	Soft texture /polyester	Blue	Long Mosquito Net (180cm)	Very poor	7.18208e-05	Yes
12	Yes	Yes	36	Adamaoua	Sudano-Sahelian facies	Urban	Male	Yes	not educated	not educated	Rectangular	Soft texture /polyester	Blue	Long Mosquito Net (180cm)	Average	0.000118954	Yes
13	Yes	Yes	48	Adamaoua	Sudano-Sahelian facies	Urban	Male	No	not educated	not educated	Pas de Preference	No preference	No preference	No preference	Second	9.39534e-05	No
14	Yes	Yes	66	Adamaoua	Sudano-Sahelian facies	Urban	Female	Yes	not educated	not educated	Pas de Preference	No preference	No preference	No preference	Second	7.44995e-05	No
15	Yes	Yes	39	Adamaoua	Sudano-Sahelian facies	Urban	Male	Yes	2nd cycle of secondary school	educate	Rectangular	Soft texture /polyester	Blue	Long Mosquito Net (180cm)	Fourth	9.571e-05	Yes
17	Yes	Yes	37	Adamaoua	Sudano-Sahelian facies	Urban	Male	Yes	not educated	not educated	Pas de Preference	No preference	No preference	No preference	Average	6.55076e-05	No
18	Yes	Yes	32	Adamaoua	Sudano-Sahelian facies	Urban	Male	Yes	not educated	not educated	Pas de Preference	No preference	No preference	No preference	Average	7.93848e-05	No
19	Yes	Yes	35	Adamaoua	Sudano-Sahelian facies	Urban	Male	No	2nd cycle of secondary school	educate	Rectangular	Soft texture /polyester	Blue	Long Mosquito Net (180cm)	Average	0.000104342	Yes
20	Yes	Yes	48	Adamaoua	Sudano-Sahelian facies	Urban	Male	No	not educated	not educated	Rectangular	Soft texture /polyester	Blue	Long Mosquito Net (180cm)	Second	0.000108837	Yes
21	Yes	Yes	34	Adamaoua	Sudano-Sahelian facies	Urban	Male	Yes	not educated	not educated	Pas de Preference	No preference	No preference	No preference	Average	0.000105534	No
23	Yes	Yes	54	Adamaoua	Sudano-Sahelian facies	Urban	Male	Yes	not educated	not educated	Cone-shaped	Soft texture /polyester	Blue	Long Mosquito Net (180cm)	Fourth	9.56327e-05	Yes
24	Yes	Yes	29	Adamaoua	Sudano-Sahelian facies	Urban	Male	Yes	not educated	not educated	Rectangular	Soft texture /polyester	Blue	Long Mosquito Net (180cm)	Fourth	0.000131649	Yes
25	Yes	Yes	29	Adamaoua	Sudano-Sahelian facies	Urban	Male	Yes	not educated	not educated	Pas de Preference	No preference	No preference	No preference	Average	0.000131649	No
27	Yes	Yes	29	Adamaoua	Sudano-Sahelian facies	Urban	Male	Yes	1st Cycle of Secondary	educate	Cone-shaped	Soft texture /polyester	White	Long Mosquito Net (180cm)	Second	0.000105534	Yes
28	Yes	Yes	35	Adamaoua	Sudano-Sahelian facies	Urban	Female	No	not educated	not educated	Rectangular	Soft texture /polyester	Blue	Long Mosquito Net (180cm)	Average	0.000133811	Yes
29	Yes	Yes	35	Adamaoua	Sudano-Sahelian facies	Urban	Male	Yes	not educated	not educated	Pas de Preference	No preference	No preference	No preference	Average	0.000104046	No
31	Yes	Yes	39	Adamaoua	Sudano-Sahelian facies	Urban	Male	Yes	not educated	not educated	Cone-shaped	Soft texture /polyester	Blue	Long Mosquito Net (180cm)	Average	0.000104046	Yes
32	Yes	Yes	35	Adamaoua	Sudano-Sahelian facies	Urban	Male	Yes	not educated	not educated	Rectangular	Soft texture /polyester	Blue	Long Mosquito Net (180cm)	Average	0.000128557	Yes
34	Yes	Yes	74	Adamaoua	Sudano-Sahelian facies	Urban	Male	Yes	not educated	not educated	Rectangular	Soft texture /polyester	Blue	Long Mosquito Net (180cm)	Average	9.34972e-05	Yes
35	Yes	Yes	77	Adamaoua	Sudano-Sahelian facies	Urban	Male	No	not educated	not educated	Rectangular	Soft texture /polyester	Blue	Long Mosquito Net (180cm)	Average	0.000130472	Yes
36	Yes	Yes	39	Adamaoua	Sudano-Sahelian facies	Urban	Male	Yes	not educated	not educated	Rectangular	Soft texture /polyester	Pink	Long Mosquito Net (180cm)	Fourth	0.00016802	Yes
37	Yes	Yes	21	Adamaoua	Sudano-Sahelian facies	Urban	Male	Yes	not educated	not educated	Pas de Preference	No preference	No preference	No preference	Second	0.000105534	No
38	Yes	Yes	34	Adamaoua	Sudano-Sahelian facies	Urban	Male	Yes	2nd cycle of secondary school	educate	Rectangular	Soft texture /polyester	Blue	Long Mosquito Net (180cm)	Average	0.000115692	Yes
39	Yes	Yes	43	Adamaoua	Sudano-Sahelian facies	Urban	Male	No	2nd cycle of secondary school	educate	Cone-shaped	Soft texture /polyester	Blue	Long Mosquito Net (180cm)	Fourth	0.000120809	Yes
40	Yes	Yes	44	Adamaoua	Sudano-Sahelian facies	Urban	Male	No	not educated	not educated	Rectangular	Soft texture /polyester	Pink	Long Mosquito Net (180cm)	Fourth	0.000175973	Yes
41	Yes	Yes	36	Adamaoua	Sudano-Sahelian facies	Urban	Male	No	not educated	not educated	Pas de Preference	No preference	No preference	No preference	Average	5.14093e-05	No
42	Yes	Yes	29	Adamaoua	Sudano-Sahelian facies	Urban	Male	Yes	not educated	not educated	Pas de Preference	No preference	No preference	No preference	Average	6.19231e-05	No
43	Yes	Yes	32	Adamaoua	Sudano-Sahelian facies	Urban	Female	No	1st Cycle of Secondary	educate	Rectangular	Soft texture /polyester	Pink	Long Mosquito Net (180cm)	Fourth	7.39847e-05	Yes
44	Yes	Yes	42	Adamaoua	Sudano-Sahelian facies	Urban	Male	Yes	primary school	educate	Pas de Preference	No preference	No preference	No preference	Fourth	5.35388e-05	No
45	Yes	Yes	36	Adamaoua	Sudano-Sahelian facies	Urban	Male	No	not educated	not educated	Pas de Preference	No preference	No preference	No preference	Second	5.14093e-05	No
46	Yes	Yes	41	Adamaoua	Sudano-Sahelian facies	Urban	Male	Yes	not educated	not educated	Cone-shaped	Soft texture /polyester	Blue	Long Mosquito Net (180cm)	Fourth	5.35388e-05	Yes
47	Yes	Yes	40	Adamaoua	Sudano-Sahelian facies	Urban	Male	Yes	not educated	not educated	Pas de Preference	No preference	No preference	No preference	Fourth	5.08621e-05	No
48	Yes	Yes	41	Adamaoua	Sudano-Sahelian facies	Urban	Male	Yes	not educated	not educated	Pas de Preference	No preference	No preference	No preference	Very rich	6.10715e-05	No
49	Yes	Yes	31	Adamaoua	Sudano-Sahelian facies	Urban	Male	Yes	not educated	not educated	Pas de Preference	No preference	No preference	No preference	Second	5.21443e-05	No
50	Yes	Yes	49	Adamaoua	Sudano-Sahelian facies	Urban	Male	No	2nd cycle of secondary school	educate	Cone-shaped	Soft texture /polyester	Blue	Long Mosquito Net (180cm)	Fourth	6.04332e-05	Yes
51	Yes	Yes	34	Adamaoua	Sudano-Sahelian facies	Urban	Male	Yes	not educated	not educated	Pas de Preference	No preference	No preference	No preference	Second	6.82313e-05	No
52	Yes	Yes	32	Adamaoua	Sudano-Sahelian facies	Urban	Male	No	not educated	not educated	Pas de Preference	Soft texture /polyester	Blue	Long Mosquito Net (180cm)	Fourth	5.95106e-05	Yes
53	Yes	Yes	76	Adamaoua	Sudano-Sahelian facies	Urban	Female	Yes	not educated	not educated	Pas de Preference	No preference	No preference	No preference	Average	5.36278e-05	No
54	Yes	Yes	28	Adamaoua	Sudano-Sahelian facies	Urban	Male	Yes	not educated	not educated	Pas de Preference	No preference	No preference	No preference	Average	5.71637e-05	No
55	Yes	Yes	35	Adamaoua	Sudano-Sahelian facies	Urban	Male	No	not educated	not educated	Pas de Preference	No preference	No preference	No preference	Average	4.88555e-05	No
56	Yes	Yes	36	Adamaoua	Sudano-Sahelian facies	Urban	Male	Yes	not educated	not educated	Pas de Preference	No preference	No preference	No preference	Second	5.08621e-05	No
57	Yes	Yes	80	Adamaoua	Sudano-Sahelian facies	Urban	Female	Yes	not educated	not educated	Pas de Preference	No preference	No preference	No preference	Average	6.67815e-05	No
59	Yes	Yes	28	Adamaoua	Sudano-Sahelian facies	Urban	Male	Yes	not educated	not educated	Pas de Preference	No preference	No preference	No preference	Average	5.21443e-05	No
60	Yes	Yes	49	Adamaoua	Sudano-Sahelian facies	Urban	Male	No	not educated	not educated	Pas de Preference	No preference	No preference	No preference	Average	6.04332e-05	No
61	Yes	Yes	34	Adamaoua	Sudano-Sahelian facies	Urban	Male	Yes	not educated	not educated	Rectangular	Soft texture /polyester	Blue	Long Mosquito Net (180cm)	Second	4.27653e-05	Yes
62	Yes	Yes	37	Adamaoua	Sudano-Sahelian facies	Urban	Female	No	1st Cycle of Secondary	educate	Rectangular	Soft texture /polyester	Blue	Long Mosquito Net (180cm)	Average	4.39723e-05	Yes
65	Yes	Yes	28	Adamaoua	Sudano-Sahelian facies	Urban	Female	Yes	2nd cycle of secondary school	educate	Rectangular	Soft texture /polyester	Blue	Long Mosquito Net (180cm)	Second	4.10664e-05	Yes
66	Yes	Yes	29	Adamaoua	Sudano-Sahelian facies	Urban	Male	Yes	1st Cycle of Secondary	educate	Rectangular	Soft texture /polyester	Green	Long Mosquito Net (180cm)	Average	3.90103e-05	Yes
68	Yes	Yes	20	Adamaoua	Sudano-Sahelian facies	Urban	Female	Yes	2nd cycle of secondary school	educate	Rectangular	Soft texture /polyester	Blue	Long Mosquito Net (180cm)	Average	4.27653e-05	Yes
72	Yes	Yes	76	Adamaoua	Sudano-Sahelian facies	Urban	Male	Yes	not educated	not educated	Rectangular	Soft texture /polyester	Blue	Long Mosquito Net (180cm)	Second	3.53503e-05	Yes
73	Yes	Yes	56	Adamaoua	Sudano-Sahelian facies	Urban	Female	Yes	not educated	not educated	Rectangular	Soft texture /polyester	Blue	Long Mosquito Net (180cm)	Second	3.66096e-05	Yes
74	Yes	Yes	37	Adamaoua	Sudano-Sahelian facies	Urban	Female	Yes	2nd cycle of secondary school	educate	Pas de Preference	No preference	No preference	No preference	Average	3.2712e-05	No
77	Yes	Yes	30	Adamaoua	Sudano-Sahelian facies	Urban	Male	No	not educated	not educated	Rectangular	Soft texture /polyester	Blue	Long Mosquito Net (180cm)	Second	4.68101e-05	Yes
78	Yes	Yes	41	Adamaoua	Sudano-Sahelian facies	Urban	Male	Yes	not educated	not educated	Pas de Preference	No preference	No preference	No preference	Second	3.96254e-05	No
80	Yes	Yes	73	Adamaoua	Sudano-Sahelian facies	Urban	Male	Yes	not educated	not educated	Rectangular	Soft texture /polyester	Blue	Long Mosquito Net (180cm)	Second	3.71804e-05	Yes
81	Yes	Yes	29	Adamaoua	Sudano-Sahelian facies	Urban	Male	Yes	primary school	educate	Rectangular	Soft texture /polyester	Blue	Long Mosquito Net (180cm)	Fourth	7.86016e-05	Yes
82	Yes	Yes	35	Adamaoua	Sudano-Sahelian facies	Urban	Male	Yes	primary school	educate	Rectangular	Soft texture /polyester	Green	Long Mosquito Net (180cm)	Very rich	6.48613e-05	Yes
83	Yes	Yes	62	Adamaoua	Sudano-Sahelian facies	Urban	Male	Yes	not educated	not educated	Rectangular	Soft texture /polyester	Blue	Long Mosquito Net (180cm)	Fourth	6.84893e-05	Yes
84	Yes	No	31	Adamaoua	Sudano-Sahelian facies	Urban	Male	No	primary school	educate	Pas de Preference	No preference	No preference	No preference	Fourth	0.000101842	No
85	Yes	Yes	36	Adamaoua	Sudano-Sahelian facies	Urban	Male	Yes	not educated	not educated	Rectangular	Soft texture /polyester	Blue	Long Mosquito Net (180cm)	Fourth	6.48613e-05	Yes
87	Yes	Yes	38	Adamaoua	Sudano-Sahelian facies	Urban	Male	Yes	not educated	not educated	Rectangular	Soft texture /polyester	Blue	Long Mosquito Net (180cm)	Fourth	8.07035e-05	Yes
88	Yes	Yes	31	Adamaoua	Sudano-Sahelian facies	Urban	Male	No	not educated	not educated	Pas de Preference	No preference	No preference	No preference	Average	0.000106679	No
89	Yes	Yes	32	Adamaoua	Sudano-Sahelian facies	Urban	Female	Yes	not educated	not educated	Rectangular	Soft texture /polyester	Blue	Long Mosquito Net (180cm)	Average	9.06581e-05	Yes
92	Yes	Yes	41	Adamaoua	Sudano-Sahelian facies	Urban	Female	Yes	not educated	not educated	Rectangular	Soft texture /polyester	Blue	Long Mosquito Net (180cm)	Average	8.08377e-05	Yes
93	Yes	Yes	38	Adamaoua	Sudano-Sahelian facies	Urban	Male	Yes	primary school	educate	Rectangular	Soft texture /polyester	Blue	Long Mosquito Net (180cm)	Average	7.07735e-05	Yes
94	Yes	Yes	28	Adamaoua	Sudano-Sahelian facies	Urban	Male	Yes	primary school	educate	Pas de Preference	No preference	No preference	No preference	Average	7.86016e-05	No
95	Yes	Yes	23	Adamaoua	Sudano-Sahelian facies	Urban	Male	Yes	2nd cycle of secondary school	educate	Rectangular	Soft texture /polyester	Blue	Long Mosquito Net (180cm)	Fourth	7.86016e-05	Yes
97	Yes	Yes	36	Adamaoua	Sudano-Sahelian facies	Urban	Male	Yes	not educated	not educated	Rectangular	Soft texture /polyester	Blue	Long Mosquito Net (180cm)	Fourth	8.07035e-05	Yes
98	Yes	Yes	37	Adamaoua	Sudano-Sahelian facies	Urban	Male	Yes	not educated	not educated	Rectangular	Soft texture /polyester	Blue	Long Mosquito Net (180cm)	Very rich	9.20583e-05	Yes
99	Yes	Yes	46	Adamaoua	Sudano-Sahelian facies	Urban	Male	Yes	not educated	not educated	Rectangular	Soft texture /polyester	Blue	Long Mosquito Net (180cm)	Fourth	8.75182e-05	Yes
100	Yes	Yes	35	Adamaoua	Sudano-Sahelian facies	Urban	Female	Yes	not educated	not educated	Rectangular	Soft texture /polyester	Blue	Long Mosquito Net (180cm)	Average	8.08377e-05	Yes
101	Yes	Yes	37	Adamaoua	Sudano-Sahelian facies	Urban	Male	No	not educated	not educated	Pas de Preference	No preference	No preference	No preference	Fourth	5.49349e-05	No
102	Yes	Yes	62	Adamaoua	Sudano-Sahelian facies	Urban	Male	Yes	not educated	not educated	Rectangular	Soft texture /polyester	Blue	Long Mosquito Net (180cm)	Fourth	4.67244e-05	Yes
103	Yes	Yes	32	Adamaoua	Sudano-Sahelian facies	Urban	Male	Yes	1st Cycle of Secondary	educate	Pas de Preference	No preference	No preference	No preference	Fourth	5.57204e-05	No
105	Yes	Yes	57	Adamaoua	Sudano-Sahelian facies	Urban	Female	No	not educated	not educated	Pas de Preference	No preference	No preference	No preference	Fourth	7.06503e-05	No
106	Yes	Yes	31	Adamaoua	Sudano-Sahelian facies	Urban	Male	Yes	not educated	not educated	Rectangular	Soft texture /polyester	No preference	Long Mosquito Net (180cm)	Average	5.80306e-05	Yes
107	Yes	Yes	30	Adamaoua	Sudano-Sahelian facies	Urban	Male	Yes	not educated	not educated	Pas de Preference	No preference	No preference	No preference	Fourth	5.57204e-05	No
108	Yes	Yes	31	Adamaoua	Sudano-Sahelian facies	Urban	Male	Yes	1st Cycle of Secondary	educate	Rectangular	Soft texture /polyester	White	Long Mosquito Net (180cm)	Average	5.57204e-05	Yes
109	Yes	Yes	66	Adamaoua	Sudano-Sahelian facies	Urban	Male	Yes	not educated	not educated	Pas de Preference	No preference	No preference	No preference	Fourth	5.52963e-05	No
110	Yes	Yes	29	Adamaoua	Sudano-Sahelian facies	Urban	Male	Yes	1st Cycle of Secondary	educate	Rectangular	Soft texture /polyester	Blue	Long Mosquito Net (180cm)	Very rich	6.10839e-05	Yes
111	Yes	Yes	26	Adamaoua	Sudano-Sahelian facies	Urban	Male	Yes	1st Cycle of Secondary	educate	Rectangular	Soft texture /polyester	No preference	Long Mosquito Net (180cm)	Fourth	5.57204e-05	Yes
113	Yes	Yes	29	Adamaoua	Sudano-Sahelian facies	Urban	Male	Yes	University	educate	Pas de Preference	No preference	No preference	No preference	Very rich	5.57204e-05	No
114	Yes	Yes	59	Adamaoua	Sudano-Sahelian facies	Urban	Female	No	not educated	not educated	Rectangular	Soft texture /polyester	Blue	Long Mosquito Net (180cm)	Very rich	8.02119e-05	Yes
115	Yes	Yes	31	Adamaoua	Sudano-Sahelian facies	Urban	Male	Yes	not educated	not educated	Rectangular	Soft texture /polyester	Blue	Long Mosquito Net (180cm)	Fourth	5.80306e-05	Yes
117	Yes	Yes	37	Adamaoua	Sudano-Sahelian facies	Urban	Female	Yes	not educated	not educated	Pas de Preference	No preference	No preference	No preference	Fourth	6.28081e-05	No
118	Yes	Yes	35	Adamaoua	Sudano-Sahelian facies	Urban	Male	Yes	not educated	not educated	Cone-shaped	Soft texture /polyester	Green	Long Mosquito Net (180cm)	Fourth	4.598e-05	Yes
119	Yes	Yes	36	Adamaoua	Sudano-Sahelian facies	Urban	Female	Yes	not educated	not educated	Pas de Preference	No preference	No preference	No preference	Fourth	5.22915e-05	No
120	Yes	Yes	31	Adamaoua	Sudano-Sahelian facies	Urban	Male	Yes	not educated	not educated	Rectangular	Soft texture /polyester	Blue	Long Mosquito Net (180cm)	Fourth	6.35919e-05	Yes
121	Yes	Yes	29	Adamaoua	Sudano-Sahelian facies	Urban	Male	Yes	not educated	not educated	Pas de Preference	No preference	No preference	No preference	Fourth	8.65383e-05	No
122	Yes	Yes	36	Adamaoua	Sudano-Sahelian facies	Urban	Male	Yes	not educated	not educated	Rectangular	Soft texture /polyester	Blue	Long Mosquito Net (180cm)	Average	8.10799e-05	Yes
123	Yes	Yes	37	Adamaoua	Sudano-Sahelian facies	Urban	Male	Yes	2nd cycle of secondary school	educate	Pas de Preference	No preference	No preference	No preference	Fourth	8.88524e-05	No
124	Yes	Yes	44	Adamaoua	Sudano-Sahelian facies	Urban	Male	Yes	not educated	not educated	Rectangular	Soft texture /polyester	White	Long Mosquito Net (180cm)	Average	7.92455e-05	Yes
125	Yes	Yes	39	Adamaoua	Sudano-Sahelian facies	Urban	Male	No	2nd cycle of secondary school	educate	Pas de Preference	No preference	No preference	No preference	Fourth	0.000110659	No
126	Yes	Yes	53	Adamaoua	Sudano-Sahelian facies	Urban	Male	No	not educated	not educated	Rectangular	Soft texture /polyester	Green	Long Mosquito Net (180cm)	Average	0.000125271	Yes
127	Yes	Yes	35	Adamaoua	Sudano-Sahelian facies	Urban	Male	Yes	2nd cycle of secondary school	educate	Pas de Preference	No preference	No preference	No preference	Fourth	9.35331e-05	No
128	Yes	Yes	42	Adamaoua	Sudano-Sahelian facies	Urban	Male	No	not educated	not educated	Rectangular	Soft texture /polyester	Green	Long Mosquito Net (180cm)	Second	9.73859e-05	Yes
129	Yes	Yes	32	Adamaoua	Sudano-Sahelian facies	Urban	Male	No	2nd cycle of secondary school	educate	Pas de Preference	No preference	No preference	No preference	Very rich	0.000103841	No
130	Yes	Yes	60	Adamaoua	Sudano-Sahelian facies	Urban	Male	No	primary school	educate	Rectangular	Soft texture /polyester	Green	Long Mosquito Net (180cm)	Fourth	0.000159389	Yes
131	Yes	Yes	46	Adamaoua	Sudano-Sahelian facies	Urban	Male	No	2nd cycle of secondary school	educate	Pas de Preference	No preference	No preference	No preference	Fourth	0.000101354	No
132	Yes	Yes	41	Adamaoua	Sudano-Sahelian facies	Urban	Male	No	1st Cycle of Secondary	educate	Rectangular	Soft texture /polyester	Blue	Long Mosquito Net (180cm)	Fourth	0.000130341	Yes
133	Yes	Yes	33	Adamaoua	Sudano-Sahelian facies	Urban	Male	Yes	1st Cycle of Secondary	educate	Pas de Preference	No preference	No preference	No preference	Very rich	8.65383e-05	No
134	Yes	No	37	Adamaoua	Sudano-Sahelian facies	Urban	Male	Yes	not educated	not educated	Rectangular	Soft texture /polyester	No preference	Long Mosquito Net (180cm)	Average	9.25358e-05	Yes
135	Yes	Yes	36	Adamaoua	Sudano-Sahelian facies	Urban	Male	No	1st Cycle of Secondary	educate	Pas de Preference	No preference	No preference	No preference	Fourth	8.10799e-05	No
136	Yes	Yes	48	Adamaoua	Sudano-Sahelian facies	Urban	Male	No	2nd cycle of secondary school	educate	Rectangular	Soft texture /polyester	Blue	Long Mosquito Net (180cm)	Very rich	0.000135489	Yes
137	Yes	Yes	56	Adamaoua	Sudano-Sahelian facies	Urban	Male	No	1st Cycle of Secondary	educate	Pas de Preference	No preference	No preference	No preference	Very rich	0.000101354	No
138	Yes	Yes	38	Adamaoua	Sudano-Sahelian facies	Urban	Female	Yes	not educated	not educated	Rectangular	Soft texture /polyester	Pink	Long Mosquito Net (180cm)	Average	8.12128e-05	Yes
139	Yes	Yes	18	Adamaoua	Sudano-Sahelian facies	Urban	Female	Yes	primary school	educate	Pas de Preference	No preference	No preference	No preference	Average	9.10994e-05	No
140	Yes	Yes	65	Adamaoua	Sudano-Sahelian facies	Urban	Male	No	not educated	not educated	Rectangular	Soft texture /polyester	Blue	Long Mosquito Net (180cm)	Fourth	0.000134424	Yes
141	Yes	Yes	29	Adamaoua	Sudano-Sahelian facies	Urban	Male	Yes			Rectangular	Soft texture /polyester	Blue	Long Mosquito Net (180cm)	Fourth	0.000141045	Yes
142	Yes	Yes	28	Adamaoua	Sudano-Sahelian facies	Urban	Male	Yes	not educated	not educated	Rectangular	Soft texture /polyester	Pink	Long Mosquito Net (180cm)	Fourth	0.000141045	Yes
143	Yes	Yes	30	Adamaoua	Sudano-Sahelian facies	Urban	Male	Yes	primary school	educate	Rectangular	Soft texture /polyester	Green	Long Mosquito Net (180cm)	Average	0.000134465	Yes
144	Yes	No	47	Adamaoua	Sudano-Sahelian facies	Urban	Male	Yes	not educated	not educated	Rectangular	Soft texture /polyester	Pink	Long Mosquito Net (180cm)	Very rich	0.00011853	Yes
145	Yes	Yes	34	Adamaoua	Sudano-Sahelian facies	Urban	Male	No	2nd cycle of secondary school	educate	Rectangular	Soft texture /polyester	Blue	Long Mosquito Net (180cm)	Average	0.000174617	Yes
146	Yes	Yes	61	Adamaoua	Sudano-Sahelian facies	Urban	Male	Yes	not educated	not educated	Rectangular	Soft texture /polyester	Blue	Long Mosquito Net (180cm)	Fourth	0.000145305	Yes
147	Yes	Yes	27	Adamaoua	Sudano-Sahelian facies	Urban	Male	No	1st Cycle of Secondary	educate	Cone-shaped	Soft texture /polyester	Blue	Long Mosquito Net (180cm)	Average	0.000123018	Yes
148	Yes	Yes	30	Adamaoua	Sudano-Sahelian facies	Urban	Male	Yes	University	educate	Rectangular	Soft texture /polyester	Green	Long Mosquito Net (180cm)	Fourth	0.000134465	Yes
149	Yes	Yes	24	Adamaoua	Sudano-Sahelian facies	Urban	Male	Yes	primary school	educate	Pas de Preference	No preference	No preference	No preference	Average	0.000107791	No
150	Yes	Yes	56	Adamaoua	Sudano-Sahelian facies	Urban	Male	Yes	not educated	not educated	Rectangular	Soft texture /polyester	Pink	Long Mosquito Net (180cm)	Fourth	0.000153337	Yes
151	Yes	No	34	Adamaoua	Sudano-Sahelian facies	Urban	Male	No	not educated	not educated	Pas de Preference	No preference	No preference	No preference	Fourth	0.000203239	No
152	Yes	Yes	29	Adamaoua	Sudano-Sahelian facies	Urban	Male	No	primary school	educate	Rectangular	Soft texture /polyester	Green	Long Mosquito Net (180cm)	Very rich	0.000134465	Yes
153	Yes	Yes	47	Adamaoua	Sudano-Sahelian facies	Urban	Male	No	not educated	not educated	Rectangular	Soft texture /polyester	Blue	Long Mosquito Net (180cm)	Average	0.00011727	Yes
155	Yes	Yes	29	Adamaoua	Sudano-Sahelian facies	Urban	Male	Yes	primary school	educate	Rectangular	Soft texture /polyester	White	Long Mosquito Net (180cm)	Fourth	0.00011226	Yes
156	Yes	Yes	39	Adamaoua	Sudano-Sahelian facies	Urban	Male	No	1st Cycle of Secondary	educate	Rectangular	Soft texture /polyester	Green	Long Mosquito Net (180cm)	Fourth	0.000131306	Yes
158	Yes	Yes	30	Adamaoua	Sudano-Sahelian facies	Urban	Male	Yes	primary school	educate	Pas de Preference	No preference	No preference	No preference	Fourth	0.000118167	No
159	Yes	Yes	31	Adamaoua	Sudano-Sahelian facies	Urban	Male	Yes	1st Cycle of Secondary	educate	Rectangular	Soft texture /polyester	Blue	Long Mosquito Net (180cm)	Fourth	0.000128005	Yes
160	Yes	Yes	29	Adamaoua	Sudano-Sahelian facies	Urban	Male	Yes	2nd cycle of secondary school	educate	Pas de Preference	No preference	No preference	No preference	Fourth	0.000139662	No
162	Yes	Yes	29	Adamaoua	Sudano-Sahelian facies	Urban	Male	Yes	1st Cycle of Secondary	educate	Rectangular	Soft texture /polyester	Blue	Long Mosquito Net (180cm)	Fourth	6.44005e-05	Yes
163	Yes	Yes	32	Adamaoua	Sudano-Sahelian facies	Urban	Male	No	2nd cycle of secondary school	educate	Cone-shaped	Soft texture /polyester	Blue	Long Mosquito Net (180cm)	Average	9.75749e-05	Yes
166	Yes	Yes	40	Adamaoua	Sudano-Sahelian facies	Urban	Male	No	not educated	not educated	Rectangular	Soft texture /polyester	Blue	Long Mosquito Net (180cm)	Fourth	6.88638e-05	Yes
167	Yes	No	39	Adamaoua	Sudano-Sahelian facies	Urban	Male	No	not educated	not educated	Rectangular	Soft texture /polyester	Blue	Long Mosquito Net (180cm)	Very rich	7.845e-05	Yes
170	Yes	Yes	21	Adamaoua	Sudano-Sahelian facies	Urban	Male	No	1st Cycle of Secondary	educate	Rectangular	Soft texture /polyester	Blue	Long Mosquito Net (180cm)	Average	8.65746e-05	Yes
171	Yes	No	28	Adamaoua	Sudano-Sahelian facies	Urban	Male	Yes	2nd cycle of secondary school	educate	Rectangular	Soft texture /polyester	Pink	Long Mosquito Net (180cm)	Fourth	7.05995e-05	Yes
172	Yes	Yes	33	Adamaoua	Sudano-Sahelian facies	Urban	Male	No	not educated	not educated	Rectangular	Soft texture /polyester	White	Long Mosquito Net (180cm)	Fourth	7.34982e-05	Yes
174	Yes	Yes	30	Adamaoua	Sudano-Sahelian facies	Urban	Male	No	2nd cycle of secondary school	educate	Rectangular	Soft texture /polyester	Blue	Long Mosquito Net (180cm)	Fourth	0.000114417	Yes
175	Yes	Yes	35	Adamaoua	Sudano-Sahelian facies	Urban	Male	No	1st Cycle of Secondary	educate	Cone-shaped	Soft texture /polyester	Blue	Long Mosquito Net (180cm)	Fourth	4.33221e-05	Yes
176	Yes	Yes	30	Adamaoua	Sudano-Sahelian facies	Urban	Male	Yes	not educated	not educated	Rectangular	Soft texture /polyester	Blue	Long Mosquito Net (180cm)	Fourth	7.05995e-05	Yes
177	Yes	No	89	Adamaoua	Sudano-Sahelian facies	Urban	Male	No	not educated	not educated	Rectangular	Soft texture /polyester	Blue	Long Mosquito Net (180cm)	Fourth	6.96464e-05	Yes
178	Yes	Yes	35	Adamaoua	Sudano-Sahelian facies	Urban	Male	Yes	not educated	not educated	Rectangular	Soft texture /polyester	Pink	Long Mosquito Net (180cm)	Fourth	6.7278e-05	Yes
179	Yes	Yes	31	Adamaoua	Sudano-Sahelian facies	Urban	Male	No	1st Cycle of Secondary	educate	Rectangular	Soft texture /polyester	Blue	Long Mosquito Net (180cm)	Average	7.18243e-05	Yes
180	Yes	Yes	40	Adamaoua	Sudano-Sahelian facies	Urban	Male	Yes	not educated	not educated	Rectangular	Soft texture /polyester	Pink	Long Mosquito Net (180cm)	Fourth	8.43786e-05	Yes
182	Yes	Yes	31	Adamaoua	Sudano-Sahelian facies	Urban	Male	Yes	not educated	not educated	Pas de Preference	No preference	No preference	No preference	Fourth	6.80531e-05	No
183	Yes	Yes	37	Adamaoua	Sudano-Sahelian facies	Urban	Male	No	not educated	not educated	Pas de Preference	No preference	No preference	No preference	Second	7.27695e-05	No
184	Yes		36	Adamaoua	Sudano-Sahelian facies	Urban	Male	No	1st Cycle of Secondary	educate	Pas de Preference	No preference	No preference	No preference	Fourth	8.78919e-05	No
185	Yes	Yes	34	Adamaoua	Sudano-Sahelian facies	Urban	Male	Yes	not educated	not educated	Rectangular	Soft texture /polyester	Green	Long Mosquito Net (180cm)	Fourth	6.80531e-05	Yes
186	Yes	Yes	34	Adamaoua	Sudano-Sahelian facies	Urban	Male	Yes	not educated	not educated	Pas de Preference	No preference	No preference	No preference	Fourth	7.46037e-05	No
188	Yes	Yes	46	Adamaoua	Sudano-Sahelian facies	Urban	Male	Yes	not educated	not educated	Pas de Preference	No preference	No preference	No preference	Fourth	5.61567e-05	No
189	Yes	Yes	29	Adamaoua	Sudano-Sahelian facies	Urban	Male	Yes	not educated	not educated	Pas de Preference	No preference	No preference	No preference	Average	6.80531e-05	No
190	Yes	Yes	55	Adamaoua	Sudano-Sahelian facies	Urban	Male	No	not educated	not educated	Rectangular	Soft texture /polyester	White	Long Mosquito Net (180cm)	Very rich	8.75539e-05	Yes
191	Yes	Yes	71	Adamaoua	Sudano-Sahelian facies	Urban	Male	Yes	not educated	not educated	Rectangular	Soft texture /polyester	Blue	Long Mosquito Net (180cm)	Fourth	5.49727e-05	Yes
192	Yes	Yes	61	Adamaoua	Sudano-Sahelian facies	Urban	Male	Yes	not educated	not educated	Pas de Preference	No preference	No preference	No preference	Average	5.49727e-05	No
194	Yes	Yes	40	Adamaoua	Sudano-Sahelian facies	Urban	Male	No	2nd cycle of secondary school	educate	Rectangular	Soft texture /polyester	Blue	Long Mosquito Net (180cm)	Fourth	9.45196e-05	Yes
196	Yes		62	Adamaoua	Sudano-Sahelian facies	Urban	Male	No	1st Cycle of Secondary	educate	Pas de Preference	No preference	No preference	No preference	Fourth	7.48333e-05	No
197	Yes	Yes		Adamaoua	Sudano-Sahelian facies	Urban	Male	No	not educated	not educated	Rectangular	Soft texture /polyester	Blue	Long Mosquito Net (180cm)	Fourth	6.37608e-05	Yes
198	Yes	Yes	51	Adamaoua	Sudano-Sahelian facies	Urban	Male	Yes	not educated	not educated	Pas de Preference	No preference	No preference	No preference	Average	6.66942e-05	No
199	Yes	No	34	Adamaoua	Sudano-Sahelian facies	Urban	Male	Yes	University	educate	Rectangular	Soft texture /polyester	Blue	Long Mosquito Net (180cm)	Very rich	8.48936e-05	Yes
200	Yes	Yes	37	Adamaoua	Sudano-Sahelian facies	Urban	Female	No	1st Cycle of Secondary	educate	Pas de Preference	No preference	No preference	No preference	Fourth	7.28903e-05	No
201	Yes	Yes	23	Adamaoua	Sudano-Sahelian facies	Urban	Male	No	1st Cycle of Secondary	educate	Rectangular	Soft texture /polyester	Blue	Long Mosquito Net (180cm)	Average	0.000136333	Yes
202	Yes	Yes	39	Adamaoua	Sudano-Sahelian facies	Urban	Male	Yes	2nd cycle of secondary school	educate	Rectangular	Soft texture /polyester	Blue	Long Mosquito Net (180cm)	Very rich	0.000154282	Yes
203	Yes	Yes	29	Adamaoua	Sudano-Sahelian facies	Urban	Male	Yes	1st Cycle of Secondary	educate	Rectangular	Soft texture /polyester	Blue	Long Mosquito Net (180cm)	Average	0.000119458	Yes
204	Yes	Yes	27	Adamaoua	Sudano-Sahelian facies	Urban	Male	Yes	not educated	not educated	Rectangular	Soft texture /polyester	Blue	Long Mosquito Net (180cm)	Fourth	0.000147509	Yes
205	Yes	Yes	39	Adamaoua	Sudano-Sahelian facies	Urban	Male	Yes	not educated	not educated	Rectangular	Soft texture /polyester	White	Long Mosquito Net (180cm)	Average	0.000111923	Yes
206	Yes	Yes	32	Adamaoua	Sudano-Sahelian facies	Urban	Male	No	not educated	not educated	Rectangular	Soft texture /polyester	Blue	Long Mosquito Net (180cm)	Fourth	0.000143343	Yes
207	Yes	Yes	32	Adamaoua	Sudano-Sahelian facies	Urban	Male	Yes	not educated	not educated	Rectangular	Soft texture /polyester	Green	Long Mosquito Net (180cm)	Fourth	0.000136333	Yes
208	Yes	Yes	31	Adamaoua	Sudano-Sahelian facies	Urban	Female	Yes	not educated	not educated	Rectangular	Soft texture /polyester	Pink	Long Mosquito Net (180cm)	Fourth	0.000137781	Yes
210	Yes	Yes	29	Adamaoua	Sudano-Sahelian facies	Urban	Male	No	not educated	not educated	Rectangular	Soft texture /polyester	Pink	Long Mosquito Net (180cm)	Fourth	0.000175278	Yes
211	Yes	Yes	46	Adamaoua	Sudano-Sahelian facies	Urban	Male	Yes	University	educate	Rectangular	Soft texture /polyester	Blue	Long Mosquito Net (180cm)	Very rich	0.000134432	Yes
212	Yes	Yes	39	Adamaoua	Sudano-Sahelian facies	Urban	Male	Yes	not educated	not educated	Rectangular	Soft texture /polyester	Blue	Long Mosquito Net (180cm)	Fourth	0.00011652	Yes
213	Yes	Yes	72	Adamaoua	Sudano-Sahelian facies	Urban	Male	No	not educated	not educated	Rectangular	Soft texture /polyester	No preference	Long Mosquito Net (180cm)	Fourth	0.000115237	Yes
214	Yes	Yes	39	Adamaoua	Sudano-Sahelian facies	Urban	Female	No	not educated	not educated	Rectangular	Soft texture /polyester	Pink	Long Mosquito Net (180cm)	Very rich	0.000158788	Yes
215	Yes	No	43	Adamaoua	Sudano-Sahelian facies	Urban	Male	No	not educated	not educated	Rectangular	Soft texture /polyester	Green	Long Mosquito Net (180cm)	Fourth	0.000127737	Yes
216	Yes	Yes	39	Adamaoua	Sudano-Sahelian facies	Urban	Female	Yes	not educated	not educated	Rectangular	Soft texture /polyester	Blue	Long Mosquito Net (180cm)	Fourth	0.000147253	Yes
217	Yes	Yes	33	Adamaoua	Sudano-Sahelian facies	Urban	Male	Yes	not educated	not educated	Rectangular	Soft texture /polyester	Blue	Long Mosquito Net (180cm)	Average	0.000136333	Yes
218	Yes	Yes	29	Adamaoua	Sudano-Sahelian facies	Urban	Male	Yes	not educated	not educated	Rectangular	Soft texture /polyester	Pink	Long Mosquito Net (180cm)	Fourth	0.000156312	Yes
219	Yes	Yes	29	Adamaoua	Sudano-Sahelian facies	Urban	Male	Yes	1st Cycle of Secondary	educate	Rectangular	Soft texture /polyester	Blue	Long Mosquito Net (180cm)	Average	0.000119458	Yes
220	Yes	Yes	33	Adamaoua	Sudano-Sahelian facies	Urban	Female	Yes	not educated	not educated	Rectangular	Soft texture /polyester	White	Long Mosquito Net (180cm)	Fourth	0.000150535	Yes
221	Yes	Yes	35	Centre	Equatorial facies	Urban	Male	No	1st Cycle of Secondary	educate	Rectangular	Soft texture /polyester	White	Long Mosquito Net (180cm)	Fourth	4.06578e-05	Yes
222	Yes	No	29	Centre	Equatorial facies	Urban	Male	Yes	2nd cycle of secondary school	educate	Pas de Preference	No preference	No preference	No preference	Fourth	4.11316e-05	No
223	Yes	No	28	Centre	Equatorial facies	Urban	Male	Yes	2nd cycle of secondary school	educate	Pas de Preference	No preference	No preference	No preference	Average	4.4514e-05	No
224	Yes	Yes	32	Centre	Equatorial facies	Urban	Male	Yes	primary school	educate	Rectangular	Soft texture /polyester	White	Long Mosquito Net (180cm)	Fourth	4.11316e-05	Yes
225	Yes	Yes	39	Centre	Equatorial facies	Urban	Male	Yes	2nd cycle of secondary school	educate	Rectangular	Rigid texture/polyethylene	White	Long Mosquito Net (180cm)	Fourth	4.3954e-05	Yes
226	Yes	Yes	33	Centre	Equatorial facies	Urban	Female	Yes	1st Cycle of Secondary	educate	Rectangular	Soft texture /polyester	Blue	Long Mosquito Net (180cm)	Fourth	4.29511e-05	Yes
228	Yes	Yes	60	Centre	Equatorial facies	Urban	Male	No	primary school	educate	Rectangular	Soft texture /polyester	White	Long Mosquito Net (180cm)	Very rich	5.83855e-05	Yes
229	Yes	No	66	Centre	Equatorial facies	Urban	Male	Yes	2nd cycle of secondary school	educate	Rectangular	Rigid texture/polyethylene	White	Long Mosquito Net (180cm)	Very rich	4.42111e-05	Yes
230	Yes	Yes	31	Centre	Equatorial facies	Urban	Female	No	not educated	not educated	Pas de Preference	No preference	No preference	No preference	Average	5.39261e-05	No
232	Yes	Yes	60	Centre	Equatorial facies	Urban	Male	No	1st Cycle of Secondary	educate	Rectangular	Soft texture /polyester	Blue	Long Mosquito Net (180cm)	Fourth	5.26091e-05	Yes
234	Yes	Yes	57	Centre	Equatorial facies	Urban	Male	Yes	not educated	not educated	Pas de Preference	No preference	No preference	No preference	Fourth	3.87358e-05	No
235	Yes	Yes	36	Centre	Equatorial facies	Urban	Male	Yes	1st Cycle of Secondary	educate	Pas de Preference	No preference	No preference	No preference	Fourth	4.20452e-05	No
236	Yes	No	15	Centre	Equatorial facies	Urban	Female	Yes	2nd cycle of secondary school	educate	Cone-shaped	Rigid texture/polyethylene	White	Long Mosquito Net (180cm)	Fourth	4.29511e-05	Yes
237	Yes	No	64	Centre	Equatorial facies	Urban	Female	No	not educated	not educated	Rectangular	Soft texture /polyester	No preference	Long Mosquito Net (180cm)	Fourth	6.15581e-05	Yes
238	Yes	Yes	51	Centre	Equatorial facies	Urban	Male	No	not educated	not educated	Rectangular	Soft texture /polyester	No preference	Long Mosquito Net (180cm)	Fourth	4.55896e-05	Yes
240	Yes	No	39	Centre	Equatorial facies	Urban	Male	No	1st Cycle of Secondary	educate	Rectangular	Soft texture /polyester	Blue	Long Mosquito Net (180cm)	Average	5.11786e-05	Yes
241	Yes	No	45	Centre	Equatorial facies	Urban	Male	No	2nd cycle of secondary school	educate	Rectangular	Rigid texture/polyethylene	Pink	Long Mosquito Net (180cm)	Very rich	6.40275e-05	Yes
244	Yes	Yes	61	Centre	Equatorial facies	Urban	Male	Yes	primary school	educate	Rectangular	Soft texture /polyester	Blue	Long Mosquito Net (180cm)	Fourth	5.75073e-05	Yes
245	Yes	Yes	46	Centre	Equatorial facies	Urban	Female	Yes	1st Cycle of Secondary	educate	Rectangular	No preference	No preference	Long Mosquito Net (180cm)	Fourth	6.7727e-05	Yes
246	Yes	Yes	33	Centre	Equatorial facies	Urban	Male	Yes	not educated	not educated	Rectangular	Soft texture /polyester	Blue	Long Mosquito Net (180cm)	Average	5.59457e-05	Yes
249	Yes	No	34	Centre	Equatorial facies	Urban	Female	No	1st Cycle of Secondary	educate	Rectangular	Soft texture /polyester	White	Short Mosquito Net (150cm)	Average	7.13393e-05	Yes
254	Yes	Yes	37	Centre	Equatorial facies	Urban	Female	Yes	not educated	not educated	Cone-shaped	Soft texture /polyester	Blue	Long Mosquito Net (180cm)	Fourth	6.54494e-05	Yes
256	Yes	No	39	Centre	Equatorial facies	Urban	Female	No	1st Cycle of Secondary	educate	Rectangular	Soft texture /polyester	Blue	Long Mosquito Net (180cm)	Fourth	8.18073e-05	Yes
257	Yes	Yes	21	Centre	Equatorial facies	Urban	Male	Yes	1st Cycle of Secondary	educate	Cone-shaped	Soft texture /polyester	Blue	Short Mosquito Net (150cm)	Fourth	5.78836e-05	Yes
258	Yes	Yes	41	Centre	Equatorial facies	Urban	Male	No	not educated	not educated	Cone-shaped	Soft texture /polyester	Blue	Long Mosquito Net (180cm)	Fourth	0.000103453	Yes
260	Yes	Yes	61	Centre	Equatorial facies	Urban	Male	No	2nd cycle of secondary school	educate	Rectangular	Soft texture /polyester	Blue	Long Mosquito Net (180cm)	Fourth	6.30043e-05	Yes
261	Yes	Yes	37	Centre	Equatorial facies	Urban	Male	Yes	2nd cycle of secondary school	educate	Rectangular	Soft texture /polyester	White	Long Mosquito Net (180cm)	Fourth	0.000150268	Yes
262	Yes	Yes	36	Centre	Equatorial facies	Urban	Male	No	2nd cycle of secondary school	educate	Rectangular	Soft texture /polyester	Blue	Long Mosquito Net (180cm)	Very rich	0.000150268	Yes
265	Yes	No	35	Centre	Equatorial facies	Urban	Male	No	not educated	not educated	Rectangular	Soft texture /polyester	Blue	Long Mosquito Net (180cm)	Average	0.000151696	Yes
266	Yes	Yes	23	Centre	Equatorial facies	Urban	Male	Yes	1st Cycle of Secondary	educate	Rectangular	Rigid texture/polyethylene	White	Long Mosquito Net (180cm)	Average	0.000147262	Yes
267	Yes	No	30	Centre	Equatorial facies	Urban	Female	No	2nd cycle of secondary school	educate	Rectangular	Soft texture /polyester	No preference	Long Mosquito Net (180cm)	Fourth	0.000165584	Yes
268	Yes	Yes	29	Centre	Equatorial facies	Urban	Female	Yes	primary school	educate	Cone-shaped	Soft texture /polyester	Blue	Long Mosquito Net (180cm)	Fourth	0.000172668	Yes
269	Yes	Yes	35	Centre	Equatorial facies	Urban	Female	No	1st Cycle of Secondary	educate	Rectangular	Soft texture /polyester	Blue	Long Mosquito Net (180cm)	Fourth	0.000156045	Yes
270	Yes	Yes	74	Centre	Equatorial facies	Urban	Male	No	1st Cycle of Secondary	educate	Rectangular	Rigid texture/polyethylene	Blue	Short Mosquito Net (150cm)	Fourth	0.00016607	Yes
271	Yes	Yes	35	Centre	Equatorial facies	Urban	Male	Yes			Pas de Preference	No preference	No preference	No preference	Fourth	0.000130777	No
272	Yes	Yes	36	Centre	Equatorial facies	Urban	Male	No			Pas de Preference	No preference	No preference	No preference	Fourth	0.000223146	No
273	Yes	No	32	Centre	Equatorial facies	Urban	Male	No	2nd cycle of secondary school	educate	Pas de Preference	No preference	No preference	No preference	Fourth	0.000165584	No
274	Yes	Yes	21	Centre	Equatorial facies	Urban	Male	No	2nd cycle of secondary school	educate	Cone-shaped	Soft texture /polyester	Blue	Long Mosquito Net (180cm)	Fourth	0.000165584	Yes
275	Yes	Yes	44	Centre	Equatorial facies	Urban	Male	Yes	2nd cycle of secondary school	educate	Rectangular	Soft texture /polyester	No preference	Long Mosquito Net (180cm)	Average	0.000178499	Yes
281	Yes	No	41	Centre	Equatorial facies	Urban	Male	No	primary school	educate	Rectangular	Rigid texture/polyethylene	White	Long Mosquito Net (180cm)	Fourth	0.000114067	Yes
282	Yes	Yes	37	Centre	Equatorial facies	Urban	Female	Yes	primary school	educate	Rectangular	Rigid texture/polyethylene	White	Long Mosquito Net (180cm)	Fourth	0.000104823	Yes
283	Yes	Yes	41	Centre	Equatorial facies	Urban	Male	Yes	1st Cycle of Secondary	educate	Rectangular	Soft texture /polyester	White	Long Mosquito Net (180cm)	Fourth	0.000138297	Yes
285	Yes	Yes	84	Centre	Equatorial facies	Urban	Female	Yes	primary school	educate	Rectangular	Rigid texture/polyethylene	White	Long Mosquito Net (180cm)	Second	9.35734e-05	Yes
286	Yes	No	21	Centre	Equatorial facies	Urban	Female	No	2nd cycle of secondary school	educate	Rectangular	Soft texture /polyester	White	Long Mosquito Net (180cm)	Fourth	0.000112371	Yes
288	Yes	Yes	30	Centre	Equatorial facies	Urban	Male	Yes	2nd cycle of secondary school	educate	Rectangular	Soft texture /polyester	Blue	Long Mosquito Net (180cm)	Fourth	0.000133255	Yes
289	Yes	Yes	29	Centre	Equatorial facies	Urban	Male	Yes	primary school	educate	Rectangular	Soft texture /polyester	Blue	Long Mosquito Net (180cm)	Fourth	0.000103199	Yes
290	Yes	Yes	50	Centre	Equatorial facies	Urban	Female	No	primary school	educate	Rectangular	Soft texture /polyester	Green	Long Mosquito Net (180cm)	Very rich	0.000212103	Yes
293	Yes	Yes	42	Centre	Equatorial facies	Urban	Male	No	not educated	not educated	Cone-shaped	Soft texture /polyester	Blue	Long Mosquito Net (180cm)	Fourth	0.000104665	Yes
294	Yes	No	39	Centre	Equatorial facies	Urban	Male	Yes	2nd cycle of secondary school	educate	Rectangular	Rigid texture/polyethylene	Blue	Long Mosquito Net (180cm)	Fourth	8.25447e-05	Yes
295	Yes	Yes	43	Centre	Equatorial facies	Urban	Male	Yes	2nd cycle of secondary school	educate	Cone-shaped	Soft texture /polyester	Blue	Long Mosquito Net (180cm)	Fourth	0.000114067	Yes
296	Yes	Yes	18	Centre	Equatorial facies	Urban	Male	Yes	1st Cycle of Secondary	educate	Cone-shaped	Soft texture /polyester	Blue	Long Mosquito Net (180cm)	Average	0.000122893	Yes
297	Yes	Yes	36	Centre	Equatorial facies	Urban	Male	Yes	1st Cycle of Secondary	educate	Rectangular	Soft texture /polyester	White	Long Mosquito Net (180cm)	Average	9.34494e-05	Yes
298	Yes	Yes	42	Centre	Equatorial facies	Urban	Male	No	1st Cycle of Secondary	educate	Rectangular	Soft texture /polyester	White	Long Mosquito Net (180cm)	Fourth	0.000101527	Yes
300	Yes	Yes	66	Centre	Equatorial facies	Urban	Male	Yes	2nd cycle of secondary school	educate	Rectangular	Soft texture /polyester	Blue	Long Mosquito Net (180cm)	Fourth	8.89669e-05	Yes
301	Yes	Yes	38	Centre	Equatorial facies	Urban	Male	No	primary school	educate	Rectangular	Soft texture /polyester	Blue	Long Mosquito Net (180cm)	Second	6.25215e-05	Yes
302	Yes	Yes	57	Centre	Equatorial facies	Urban	Male	Yes	primary school	educate	Rectangular	Soft texture /polyester	White	Long Mosquito Net (180cm)	Second	5.87342e-05	Yes
303	Yes	Yes	38	Centre	Equatorial facies	Urban	Male	Yes	primary school	educate	Rectangular	Soft texture /polyester	Blue	Long Mosquito Net (180cm)	Second	4.88583e-05	Yes
304	Yes	No	57	Centre	Equatorial facies	Urban	Female	Yes	primary school	educate	Rectangular	Rigid texture/polyethylene	White	Long Mosquito Net (180cm)	Second	5.51085e-05	Yes
305	Yes	Yes	73	Centre	Equatorial facies	Urban	Female	Yes	primary school	educate	Rectangular	Soft texture /polyester	White	Long Mosquito Net (180cm)	Very rich	6.77029e-05	Yes
306	Yes	Yes	40	Centre	Equatorial facies	Urban	Male	Yes	1st Cycle of Secondary	educate	Rectangular	Soft texture /polyester	Blue	Long Mosquito Net (180cm)	Second	4.70244e-05	Yes
307	Yes	Yes	24	Centre	Equatorial facies	Urban	Female	Yes	2nd cycle of secondary school	educate	Rectangular	Soft texture /polyester	White	Long Mosquito Net (180cm)	Average	5.67269e-05	Yes
309	Yes	No	47	Centre	Equatorial facies	Urban	Male	Yes	2nd cycle of secondary school	educate	Rectangular	Soft texture /polyester	White	Long Mosquito Net (180cm)	Fourth	5.0683e-05	Yes
310	Yes	Yes	35	Centre	Equatorial facies	Urban	Male	Yes	1st Cycle of Secondary	educate	Rectangular	Soft texture /polyester	White	Long Mosquito Net (180cm)	Fourth	4.70244e-05	Yes
312	Yes	No	44	Centre	Equatorial facies	Urban	Female	Yes	1st Cycle of Secondary	educate	Cone-shaped	Soft texture /polyester	Blue	Long Mosquito Net (180cm)	Very rich	5.16418e-05	Yes
315	Yes	Yes	60	Centre	Equatorial facies	Urban	Female	No	primary school	educate	Rectangular	Soft texture /polyester	Green	Long Mosquito Net (180cm)	Average	7.04669e-05	Yes
316	Yes	Yes	71	Centre	Equatorial facies	Urban	Male	Yes	1st Cycle of Secondary	educate	Pas de Preference	No preference	No preference	No preference	Average	4.4627e-05	No
317	Yes	Yes	27	Centre	Equatorial facies	Urban	Female	Yes	2nd cycle of secondary school	educate	Pas de Preference	No preference	No preference	No preference	Fourth	5.67269e-05	No
318	Yes	Yes	48	Centre	Equatorial facies	Urban	Male	No	2nd cycle of secondary school	educate	Pas de Preference	No preference	No preference	No preference	Fourth	5.0683e-05	No
319	Yes	Yes	43	Centre	Equatorial facies	Urban	Male	Yes	2nd cycle of secondary school	educate	Pas de Preference	No preference	No preference	No preference	Average	4.75487e-05	No
322	Yes	Yes	65	Centre	Equatorial facies	Urban	Male	Yes	primary school	educate	Rectangular	Soft texture /polyester	Blue	Long Mosquito Net (180cm)	Average	4.30375e-05	Yes
325	Yes		31	Centre	Equatorial facies	Urban	Male	Yes	2nd cycle of secondary school	educate	Rectangular	Soft texture /polyester	Blue	Long Mosquito Net (180cm)	Fourth	5.94421e-05	Yes
326	Yes	Yes	75	Centre	Equatorial facies	Urban	Male	Yes	not educated	not educated	Pas de Preference	No preference	No preference	No preference	Average	4.36644e-05	No
329	Yes	Yes	30	Centre	Equatorial facies	Urban	Male	Yes	primary school	educate	Pas de Preference	No preference	No preference	No preference	Average	5.04422e-05	No
330	Yes	Yes	49	Centre	Equatorial facies	Urban	Male	No	primary school	educate	Rectangular	Soft texture /polyester	Green	Long Mosquito Net (180cm)	Average	4.96939e-05	Yes
331	Yes	Yes	17	Centre	Equatorial facies	Urban	Male	Yes	1st Cycle of Secondary	educate	Pas de Preference	No preference	No preference	No preference	Average	5.21895e-05	No
333	Yes	Yes	35	Centre	Equatorial facies	Urban	Male	Yes	1st Cycle of Secondary	educate	Pas de Preference	No preference	No preference	No preference	Fourth	4.98612e-05	No
334	Yes	Yes	40	Centre	Equatorial facies	Urban	Male	No	1st Cycle of Secondary	educate	Pas de Preference	No preference	No preference	No preference	Fourth	4.41513e-05	No
336	Yes	Yes	50	Centre	Equatorial facies	Urban	Male	Yes	2nd cycle of secondary school	educate	Pas de Preference	No preference	No preference	No preference	Very rich	4.81325e-05	No
337	Yes	Yes	35	Centre	Equatorial facies	Urban	Female	Yes	1st Cycle of Secondary	educate	Pas de Preference	No preference	No preference	No preference	Average	4.71195e-05	No
338	Yes	Yes	19	Centre	Equatorial facies	Urban	Male	Yes	1st Cycle of Secondary	educate	Rectangular	Soft texture /polyester	Blue	Long Mosquito Net (180cm)	Average	5.04422e-05	Yes
339	Yes	Yes	30	Centre	Equatorial facies	Urban	Male	Yes	1st Cycle of Secondary	educate	Pas de Preference	No preference	No preference	No preference	Average	4.94984e-05	No
341	Yes	No	39	Centre	Equatorial facies	Urban	Male	No	2nd cycle of secondary school	educate	Cone-shaped	Soft texture /polyester	Blue	Long Mosquito Net (180cm)	Very rich	0.000102044	Yes
342	Yes	No	53	Centre	Equatorial facies	Urban	Female	Yes	primary school	educate	Rectangular	Soft texture /polyester	Pink	Long Mosquito Net (180cm)	Fourth	0.000100483	Yes
343	Yes	Yes	59	Centre	Equatorial facies	Urban	Female	Yes	primary school	educate	Rectangular	Soft texture /polyester	Blue	Long Mosquito Net (180cm)	Fourth	8.09338e-05	Yes
344	Yes	Yes	23	Centre	Equatorial facies	Urban	Female	Yes	2nd cycle of secondary school	educate	Cone-shaped	Soft texture /polyester	White	Long Mosquito Net (180cm)	Fourth	8.33104e-05	Yes
345	Yes	Yes	39	Centre	Equatorial facies	Urban	Male	Yes	primary school	educate	Rectangular	Soft texture /polyester	White	Long Mosquito Net (180cm)	Fourth	7.57466e-05	Yes
346	Yes	No	34	Centre	Equatorial facies	Urban	Male	No	1st Cycle of Secondary	educate	Rectangular	Soft texture /polyester	White	Long Mosquito Net (180cm)	Fourth	0.000124298	Yes
347	Yes	Yes	64	Centre	Equatorial facies	Urban	Male	Yes	University	educate	Rectangular	Soft texture /polyester	Blue	Long Mosquito Net (180cm)	Fourth	6.99716e-05	Yes
349	Yes	No	72	Centre	Equatorial facies	Urban	Male	Yes	primary school	educate	Cone-shaped	Soft texture /polyester	Pink	Long Mosquito Net (180cm)	Fourth	7.60216e-05	Yes
350	Yes	Yes	59	Centre	Equatorial facies	Urban	Male	Yes	University	educate	Rectangular	Soft texture /polyester	White	Long Mosquito Net (180cm)	Fourth	8.18812e-05	Yes
351	Yes	No	54	Centre	Equatorial facies	Urban	Male	Yes	2nd cycle of secondary school	educate	Rectangular	Soft texture /polyester	Green	Long Mosquito Net (180cm)	Fourth	6.9831e-05	Yes
352	Yes	Yes	57	Centre	Equatorial facies	Urban	Male	Yes	University	educate	Rectangular	Soft texture /polyester	White	Long Mosquito Net (180cm)	Very rich	8.65812e-05	Yes
353	Yes	No	54	Centre	Equatorial facies	Urban	Female	No	1st Cycle of Secondary	educate	Rectangular	Soft texture /polyester	White	Long Mosquito Net (180cm)	Very rich	6.9831e-05	Yes
354	Yes	Yes	65	Centre	Equatorial facies	Urban	Male	No	primary school	educate	Rectangular	No preference	No preference	Long Mosquito Net (180cm)	Fourth	9.80594e-05	Yes
355	Yes	Yes	61	Centre	Equatorial facies	Urban	Female	Yes	1st Cycle of Secondary	educate	Rectangular	Soft texture /polyester	Pink	Long Mosquito Net (180cm)	Fourth	9.34811e-05	Yes
356	Yes	No	34	Centre	Equatorial facies	Urban	Male	Yes	2nd cycle of secondary school	educate	Rectangular	Soft texture /polyester	White	Long Mosquito Net (180cm)	Very rich	0.000105913	Yes
357	Yes	Yes	44	Centre	Equatorial facies	Urban	Female	Yes	1st Cycle of Secondary	educate	Rectangular	Soft texture /polyester	White	Long Mosquito Net (180cm)	Fourth	8.77e-05	Yes
358	Yes	No	32	Centre	Equatorial facies	Urban	Male	Yes	not educated	not educated	Rectangular	Soft texture /polyester	White	Long Mosquito Net (180cm)	Fourth	8.63419e-05	Yes
363	Yes	No	25	Centre	Equatorial facies	Urban	Male	No	2nd cycle of secondary school	educate	Rectangular	Soft texture /polyester	Blue	Short Mosquito Net (150cm)	Fourth	0.000133181	Yes
365	Yes	Yes	45	Centre	Equatorial facies	Urban	Female	Yes	primary school	educate	Rectangular	Rigid texture/polyethylene	White	Long Mosquito Net (180cm)	Fourth	0.000107437	Yes
366	Yes	Yes	34	Centre	Equatorial facies	Urban	Male	No	1st Cycle of Secondary	educate	Rectangular	Soft texture /polyester	Green	Long Mosquito Net (180cm)	Average	0.000173097	Yes
367	Yes	Yes	39	Centre	Equatorial facies	Urban	Male	No	2nd cycle of secondary school	educate	Rectangular	Rigid texture/polyethylene	White	Long Mosquito Net (180cm)	Fourth	0.000124048	Yes
371	Yes	Yes	44	Centre	Equatorial facies	Urban	Male	No	University	educate	Cone-shaped	Soft texture /polyester	No preference	Short Mosquito Net (150cm)	Very rich	0.000125266	Yes
373	Yes	Yes	26	Centre	Equatorial facies	Urban	Female	Yes	2nd cycle of secondary school	educate	Rectangular	Soft texture /polyester	White	Short Mosquito Net (150cm)	Fourth	0.000128183	Yes
379	Yes	Yes	51	Centre	Equatorial facies	Urban	Male	Yes	primary school	educate	Pas de Preference	No preference	No preference	No preference	Very rich	0.000150497	No
382	Yes	Yes	47	Centre	Equatorial facies	Urban	Male	Yes	University	educate	Rectangular	Soft texture /polyester	Green	Long Mosquito Net (180cm)	Very rich	7.62342e-05	Yes
383	Yes	Yes	60	Centre	Equatorial facies	Urban	Male	Yes	2nd cycle of secondary school	educate	Rectangular	Soft texture /polyester	Green	Long Mosquito Net (180cm)	Fourth	7.79427e-05	Yes
384	Yes	Yes	41	Centre	Equatorial facies	Urban	Female	Yes	1st Cycle of Secondary	educate	Rectangular	Soft texture /polyester	Blue	Long Mosquito Net (180cm)	Average	7.5321e-05	Yes
385	Yes	Yes	50	Centre	Equatorial facies	Urban	Male	Yes	2nd cycle of secondary school	educate	Rectangular	Soft texture /polyester	White	Long Mosquito Net (180cm)	Very rich	7.39226e-05	Yes
386	Yes	Yes	34	Centre	Equatorial facies	Urban	Female	Yes	primary school	educate	Rectangular	Soft texture /polyester	Blue	Long Mosquito Net (180cm)	Fourth	8.9865e-05	Yes
387	Yes	Yes	51	Centre	Equatorial facies	Urban	Male	Yes	1st Cycle of Secondary	educate	Rectangular	Soft texture /polyester	Blue	Long Mosquito Net (180cm)	Fourth	7.62342e-05	Yes
388	Yes	Yes	55	Centre	Equatorial facies	Urban	Male	No	1st Cycle of Secondary	educate	Cone-shaped	Rigid texture/polyethylene	Blue	Long Mosquito Net (180cm)	Fourth	7.56875e-05	Yes
389	Yes	Yes	56	Centre	Equatorial facies	Urban	Female	Yes	primary school	educate	Rectangular	Rigid texture/polyethylene	White	Long Mosquito Net (180cm)	Average	8.39947e-05	Yes
390	Yes	Yes	35	Centre	Equatorial facies	Urban	Male	No	2nd cycle of secondary school	educate	Rectangular	Soft texture /polyester	Blue	Long Mosquito Net (180cm)	Fourth	9.21169e-05	Yes
391	Yes	Yes	45	Centre	Equatorial facies	Urban	Female	No	2nd cycle of secondary school	educate	Pas de Preference	Soft texture /polyester	No preference	Long Mosquito Net (180cm)	Very rich	9.26922e-05	Yes
392	Yes	Yes	29	Centre	Equatorial facies	Urban	Male	No	primary school	educate	Rectangular	Soft texture /polyester	Blue	Long Mosquito Net (180cm)	Fourth	0.000127622	Yes
393	Yes	Yes	45	Centre	Equatorial facies	Urban	Male	Yes	2nd cycle of secondary school	educate	Rectangular	Soft texture /polyester	Blue	Long Mosquito Net (180cm)	Fourth	7.56045e-05	Yes
394	Yes	Yes	54	Centre	Equatorial facies	Urban	Female	No	primary school	educate	Rectangular	Soft texture /polyester	White	Long Mosquito Net (180cm)	Fourth	9.75426e-05	Yes
397	Yes	Yes	37	Centre	Equatorial facies	Urban	Male	Yes	1st Cycle of Secondary	educate	Cone-shaped	Soft texture /polyester	Pink	Long Mosquito Net (180cm)	Second	7.39226e-05	Yes
398	Yes	Yes	34	Centre	Equatorial facies	Urban	Male	No	1st Cycle of Secondary	educate	Rectangular	Soft texture /polyester	White	Long Mosquito Net (180cm)	Fourth	0.00011408	Yes
399	Yes	Yes	60	Centre	Equatorial facies	Urban	Male	Yes	1st Cycle of Secondary	educate	Rectangular	Soft texture /polyester	No preference	Long Mosquito Net (180cm)	Fourth	7.12612e-05	Yes
400	Yes	Yes	41	Centre	Equatorial facies	Urban	Male	Yes	primary school	educate	Rectangular	Soft texture /polyester	White	Long Mosquito Net (180cm)	Average	9.73852e-05	Yes
401	Yes	Yes	27	Centre	Equatorial facies	Urban	Female	Yes	1st Cycle of Secondary	educate	Pas de Preference	No preference	No preference	No preference	Fourth	6.33942e-05	No
402	Yes	Yes	55	Centre	Equatorial facies	Urban	Male	No	University	educate	Rectangular	Soft texture /polyester	Green	Long Mosquito Net (180cm)	Average	8.70022e-05	Yes
403	Yes	Yes	45	Centre	Equatorial facies	Urban	Male	No	1st Cycle of Secondary	educate	Pas de Preference	No preference	No preference	No preference	Fourth	5.87261e-05	No
404	Yes	No	35	Centre	Equatorial facies	Urban	Female	No	1st Cycle of Secondary	educate	Pas de Preference	No preference	No preference	No preference	Very rich	7.0182e-05	No
406	Yes	Yes	49	Centre	Equatorial facies	Urban	Male	No	1st Cycle of Secondary	educate	Rectangular	Soft texture /polyester	Blue	Long Mosquito Net (180cm)	Fourth	7.80034e-05	Yes
407	Yes	Yes	49	Centre	Equatorial facies	Urban	Male	No	2nd cycle of secondary school	educate	Pas de Preference	No preference	No preference	No preference	Fourth	5.53627e-05	No
408	Yes	Yes	18	Centre	Equatorial facies	Urban	Male	Yes	2nd cycle of secondary school	educate	Pas de Preference	No preference	No preference	No preference	Fourth	5.85771e-05	No
410	Yes	Yes	38	Centre	Equatorial facies	Urban	Female	No	primary school	educate	Rectangular	Soft texture /polyester	Green	Long Mosquito Net (180cm)	Fourth	5.26838e-05	Yes
411	Yes	Yes	29	Centre	Equatorial facies	Urban	Male	No	2nd cycle of secondary school	educate	Pas de Preference	No preference	No preference	No preference	Fourth	7.10378e-05	No
412	Yes	Yes	38	Centre	Equatorial facies	Urban	Male	Yes	1st Cycle of Secondary	educate	Rectangular	Soft texture /polyester	White	Long Mosquito Net (180cm)	Average	5.07062e-05	Yes
413	Yes	Yes	63	Centre	Equatorial facies	Urban	Male	No	2nd cycle of secondary school	educate	Pas de Preference	No preference	No preference	No preference	Average	6.07666e-05	No
414	Yes	Yes	58	Centre	Equatorial facies	Urban	Male	Yes	primary school	educate	Pas de Preference	No preference	No preference	No preference	Fourth	5.74047e-05	No
415	Yes	Yes	58	Centre	Equatorial facies	Urban	Female	Yes	primary school	educate	Pas de Preference	No preference	No preference	No preference	Average	6.43913e-05	No
416	Yes	Yes	65	Centre	Equatorial facies	Urban	Male	Yes	primary school	educate	Rectangular	Soft texture /polyester	Blue	Long Mosquito Net (180cm)	Average	5.12716e-05	Yes
418	Yes	Yes	30	Centre	Equatorial facies	Urban	Female	Yes	1st Cycle of Secondary	educate	Cone-shaped	Soft texture /polyester	Green	Long Mosquito Net (180cm)	Fourth	6.33942e-05	Yes
421	Yes	Yes	45	Centre	Equatorial facies	Urban	Female	No	2nd cycle of secondary school	educate	Rectangular	Soft texture /polyester	Blue	Long Mosquito Net (180cm)	Fourth	8.58605e-05	Yes
423	Yes	Yes	45	Centre	Equatorial facies	Urban	Male	Yes	2nd cycle of secondary school	educate	Rectangular	Rigid texture/polyethylene	White	Short Mosquito Net (150cm)	Fourth	7.81933e-05	Yes
424	Yes	Yes	24	Centre	Equatorial facies	Urban	Male	Yes	2nd cycle of secondary school	educate	Pas de Preference	No preference	No preference	No preference	Very rich	7.03021e-05	No
425	Yes	Yes	24	Centre	Equatorial facies	Urban	Female	No	2nd cycle of secondary school	educate	Rectangular	Soft texture /polyester	Blue	Long Mosquito Net (180cm)	Average	7.78105e-05	Yes
428	Yes	Yes	41	Centre	Equatorial facies	Urban	Female	No	primary school	educate	Rectangular	Soft texture /polyester	Blue	Long Mosquito Net (180cm)	Fourth	6.80313e-05	Yes
430	Yes	Yes	48	Centre	Equatorial facies	Urban	Male	Yes	1st Cycle of Secondary	educate	Rectangular	Soft texture /polyester	White	Long Mosquito Net (180cm)	Fourth	5.70121e-05	Yes
433	Yes	Yes	41	Centre	Equatorial facies	Urban	Male	Yes	2nd cycle of secondary school	educate	Pas de Preference	No preference	No preference	No preference	Very rich	6.29693e-05	No
434	Yes	Yes	55	Centre	Equatorial facies	Urban	Male	No	2nd cycle of secondary school	educate	Pas de Preference	No preference	No preference	No preference	Fourth	5.75159e-05	No
435	Yes	Yes	55	Centre	Equatorial facies	Urban	Male	No	2nd cycle of secondary school	educate	Pas de Preference	No preference	No preference	No preference	Very rich	6.00681e-05	No
436	Yes	Yes	35	Centre	Equatorial facies	Urban	Male	No	1st Cycle of Secondary	educate	Pas de Preference	No preference	No preference	No preference	Fourth	6.07295e-05	No
438	Yes	Yes	20	Centre	Equatorial facies	Urban	Male	Yes	2nd cycle of secondary school	educate	Pas de Preference	No preference	No preference	No preference	Fourth	7.31554e-05	No
439	Yes	Yes	35	Centre	Equatorial facies	Urban	Male	Yes	2nd cycle of secondary school	educate	Pas de Preference	No preference	No preference	No preference	Very rich	5.28524e-05	No
440	Yes	Yes	38	Centre	Equatorial facies	Urban	Male	Yes	2nd cycle of secondary school	educate	Pas de Preference	No preference	No preference	No preference	Very rich	5.28524e-05	No
441	Yes	Yes	61	Douala	Equatorial facies	Urban	Male	No	primary school	educate	Pas de Preference	No preference	No preference	No preference	Very rich	0.00028514	No
442	Yes	Yes	65	Douala	Equatorial facies	Urban	Female	No	primary school	educate	Rectangular	Soft texture /polyester	Blue	Long Mosquito Net (180cm)	Average	0.000296461	Yes
444	Yes	Yes	58	Douala	Equatorial facies	Urban	Male	Yes	University	educate	Rectangular	Soft texture /polyester	White	Long Mosquito Net (180cm)	Very rich	0.000291855	Yes
446	Yes	Yes	55	Douala	Equatorial facies	Urban	Male	Yes	2nd cycle of secondary school	educate	Pas de Preference	No preference	No preference	No preference	Very rich	0.000303958	No
447	Yes	Yes	63	Douala	Equatorial facies	Urban	Female	Yes	primary school	educate	Rectangular	Rigid texture/polyethylene	White	Long Mosquito Net (180cm)	Fourth	0.000360158	Yes
449	Yes	Yes	58	Douala	Equatorial facies	Urban	Female	Yes	primary school	educate	Rectangular	Soft texture /polyester	Blue	Long Mosquito Net (180cm)	Very rich	0.000368686	Yes
450	Yes	Yes	49	Douala	Equatorial facies	Urban	Male	Yes	1st Cycle of Secondary	educate	Pas de Preference	No preference	No preference	No preference	Very rich	0.00031653	No
451	Yes	Yes	64	Douala	Equatorial facies	Urban	Female	Yes	primary school	educate	Rectangular	Soft texture /polyester	Blue	Long Mosquito Net (180cm)	Very rich	0.000337687	Yes
453	Yes	Yes	44	Douala	Equatorial facies	Urban	Female	Yes	1st Cycle of Secondary	educate	Rectangular	Soft texture /polyester	Blue	Long Mosquito Net (180cm)	Average	0.000311633	Yes
454	Yes	Yes	34	Douala	Equatorial facies	Urban	Male	Yes	University	educate	Rectangular	Soft texture /polyester	Blue	Long Mosquito Net (180cm)	Very rich	0.000362765	Yes
455	Yes	Yes	50	Douala	Equatorial facies	Urban	Female	Yes	primary school	educate	Pas de Preference	No preference	No preference	No preference	Very rich	0.000303958	No
457	Yes	Yes	37	Douala	Equatorial facies	Urban	Male	Yes	2nd cycle of secondary school	educate	Pas de Preference	No preference	No preference	No preference	Very rich	0.000283793	No
458	Yes	Yes	42	Douala	Equatorial facies	Urban	Female	Yes	2nd cycle of secondary school	educate	Rectangular	Soft texture /polyester	Blue	Long Mosquito Net (180cm)	Very rich	0.000471426	Yes
459	Yes	No	40	Douala	Equatorial facies	Urban	Male	Yes	2nd cycle of secondary school	educate	Rectangular	Soft texture /polyester	White	No preference	Fourth	0.000377763	Yes
460	Yes	No	38	Douala	Equatorial facies	Urban	Female	No	1st Cycle of Secondary	educate	Rectangular	Soft texture /polyester	Blue	Long Mosquito Net (180cm)	Fourth	0.00031653	Yes
461	Yes	No	32	Douala	Equatorial facies	Urban	Male	No	University	educate	Rectangular	Soft texture /polyester	Blue	Long Mosquito Net (180cm)	Very rich	0.00045821	Yes
462	Yes	Yes	31	Douala	Equatorial facies	Urban	Female	Yes	2nd cycle of secondary school	educate	Rectangular	Soft texture /polyester	White	Long Mosquito Net (180cm)	Very rich	0.000361202	Yes
463	Yes	Yes	45	Douala	Equatorial facies	Urban	Male	No	2nd cycle of secondary school	educate	Pas de Preference	No preference	No preference	No preference	Fourth	0.000355182	No
464	Yes	Yes	32	Douala	Equatorial facies	Urban	Male	Yes	1st Cycle of Secondary	educate	Rectangular	Soft texture /polyester	White	Long Mosquito Net (180cm)	Very rich	0.000315252	Yes
465	Yes	Yes	26	Douala	Equatorial facies	Urban	Female	Yes	2nd cycle of secondary school	educate	Rectangular	Soft texture /polyester	Blue	Long Mosquito Net (180cm)	Very rich	0.000357684	Yes
466	Yes	Yes	35	Douala	Equatorial facies	Urban	Male	Yes	2nd cycle of secondary school	educate	Pas de Preference	No preference	No preference	No preference	Very rich	0.000246848	No
467	Yes	Yes	56	Douala	Equatorial facies	Urban	Male	Yes	University	educate	Pas de Preference	No preference	No preference	No preference	Very rich	0.000297356	No
468	Yes	Yes	45	Douala	Equatorial facies	Urban	Male	Yes	University	educate	Rectangular	Soft texture /polyester	White	Long Mosquito Net (180cm)	Very rich	0.000312888	Yes
469	Yes	No	30	Douala	Equatorial facies	Urban	Male	Yes	2nd cycle of secondary school	educate	Rectangular	Soft texture /polyester	White	Long Mosquito Net (180cm)	Very rich	0.000315252	Yes
470	Yes	Yes	37	Douala	Equatorial facies	Urban	Male	Yes	University	educate	Rectangular	Soft texture /polyester	White	Long Mosquito Net (180cm)	Very rich	0.000400011	Yes
471	Yes	Yes	43	Douala	Equatorial facies	Urban	Female	Yes	1st Cycle of Secondary	educate	Rectangular	Soft texture /polyester	Green	Long Mosquito Net (180cm)	Very rich	0.000366884	Yes
472	Yes	Yes	34	Douala	Equatorial facies	Urban	Male	No	1st Cycle of Secondary	educate	Rectangular	Soft texture /polyester	Blue	Long Mosquito Net (180cm)	Very rich	0.000357684	Yes
473	Yes	Yes	50	Douala	Equatorial facies	Urban	Female	Yes	1st Cycle of Secondary	educate	Cone-shaped	Rigid texture/polyethylene	Pink	Long Mosquito Net (180cm)	Very rich	0.000320642	Yes
474	Yes	No	42	Douala	Equatorial facies	Urban	Male	Yes	University	educate	Rectangular	Soft texture /polyester	White	Long Mosquito Net (180cm)	Very rich	0.000265678	Yes
475	Yes	Yes	45	Douala	Equatorial facies	Urban	Male	No	2nd cycle of secondary school	educate	Rectangular	Soft texture /polyester	Blue	Long Mosquito Net (180cm)	Very rich	0.000316209	Yes
476	Yes	Yes	30	Douala	Equatorial facies	Urban	Male	Yes	2nd cycle of secondary school	educate	Rectangular	Soft texture /polyester	White	Long Mosquito Net (180cm)	Very rich	0.000315252	Yes
477	Yes	Yes	31	Douala	Equatorial facies	Urban	Male	Yes	University	educate	Rectangular	Soft texture /polyester	White	Long Mosquito Net (180cm)	Very rich	0.000327984	Yes
478	Yes	Yes	28	Douala	Equatorial facies	Urban	Male	Yes	University	educate	Cone-shaped	Rigid texture/polyethylene	Blue	Long Mosquito Net (180cm)	Very rich	0.000315252	Yes
479	Yes	Yes	64	Douala	Equatorial facies	Urban	Female	Yes	primary school	educate	Rectangular	Soft texture /polyester	White	Long Mosquito Net (180cm)	Very rich	0.000332383	Yes
480	Yes	Yes	38	Douala	Equatorial facies	Urban	Male	Yes	2nd cycle of secondary school	educate	Cone-shaped	Rigid texture/polyethylene	Blue	Long Mosquito Net (180cm)	Very rich	0.000323492	Yes
482	Yes	Yes	70	Douala	Equatorial facies	Urban	Male	Yes	2nd cycle of secondary school	educate	Rectangular	Soft texture /polyester	White	Long Mosquito Net (180cm)	Very rich	0.000117519	Yes
483	Yes	Yes	33	Douala	Equatorial facies	Urban	Male	No	University	educate	Rectangular	Soft texture /polyester	Blue	Long Mosquito Net (180cm)	Very rich	0.000145642	Yes
485	Yes	Yes	60	Douala	Equatorial facies	Urban	Male	Yes	2nd cycle of secondary school	educate	Rectangular	Soft texture /polyester	White	Long Mosquito Net (180cm)	Fourth	0.000117519	Yes
486	Yes	Yes	45	Douala	Equatorial facies	Urban	Male	Yes	2nd cycle of secondary school	educate	Cone-shaped	Soft texture /polyester	White	Long Mosquito Net (180cm)	Very rich	0.000125242	Yes
487	Yes	No	50	Douala	Equatorial facies	Urban	Male	Yes	1st Cycle of Secondary	educate	Rectangular	Soft texture /polyester	Blue	Long Mosquito Net (180cm)	Very rich	0.000122379	Yes
488	Yes	Yes	38	Douala	Equatorial facies	Urban	Male	Yes	1st Cycle of Secondary	educate	Cone-shaped	Rigid texture/polyethylene	Pink	Long Mosquito Net (180cm)	Very rich	0.000131719	Yes
491	Yes	Yes	38	Douala	Equatorial facies	Urban	Male	No	1st Cycle of Secondary	educate	Cone-shaped	Soft texture /polyester	Pink	Long Mosquito Net (180cm)	Very rich	0.000126579	Yes
492	Yes	No	65	Douala	Equatorial facies	Urban	Male	Yes	University	educate	Pas de Preference	No preference	No preference	No preference	Very rich	0.000107359	No
494	Yes	Yes	64	Douala	Equatorial facies	Urban	Female	Yes	1st Cycle of Secondary	educate	Rectangular	Soft texture /polyester	White	Long Mosquito Net (180cm)	Very rich	0.000128754	Yes
495	Yes	Yes	34	Douala	Equatorial facies	Urban	Male	Yes	2nd cycle of secondary school	educate	Pas de Preference	No preference	No preference	No preference	Very rich	0.000145642	No
496	Yes	Yes	58	Douala	Equatorial facies	Urban	Female	Yes	1st Cycle of Secondary	educate	Rectangular	Soft texture /polyester	Blue	Long Mosquito Net (180cm)	Very rich	0.000149388	Yes
497	Yes	Yes	71	Douala	Equatorial facies	Urban	Male	Yes	1st Cycle of Secondary	educate	Pas de Preference	No preference	No preference	No preference	Fourth	0.000119004	No
498	Yes	No	52	Douala	Equatorial facies	Urban	Male	No	2nd cycle of secondary school	educate	Rectangular	Soft texture /polyester	White	Long Mosquito Net (180cm)	Very rich	0.00015292	Yes
500	Yes	Yes	51	Douala	Equatorial facies	Urban	Male	Yes	2nd cycle of secondary school	educate	Rectangular	Soft texture /polyester	White	Long Mosquito Net (180cm)	Very rich	0.000107207	Yes
501	Yes	Yes	72	Douala	Equatorial facies	Urban	Female	Yes	primary school	educate	Rectangular	Soft texture /polyester	White	Long Mosquito Net (180cm)	Very rich	9.66116e-05	Yes
503	Yes	Yes	56	Douala	Equatorial facies	Urban	Male	Yes	2nd cycle of secondary school	educate	Rectangular	Soft texture /polyester	White	Long Mosquito Net (180cm)	Very rich	8.11595e-05	Yes
504	Yes	Yes	32	Douala	Equatorial facies	Urban	Male	Yes	1st Cycle of Secondary	educate	Rectangular	Soft texture /polyester	Green	Long Mosquito Net (180cm)	Fourth	9.88571e-05	Yes
506	Yes	Yes	58	Douala	Equatorial facies	Urban	Female	Yes	primary school	educate	Rectangular	Soft texture /polyester	White	Long Mosquito Net (180cm)	Very rich	0.000109777	Yes
508	Yes	Yes	52	Douala	Equatorial facies	Urban	Male	No	2nd cycle of secondary school	educate	Rectangular	Soft texture /polyester	White	Long Mosquito Net (180cm)	Very rich	0.00010549	Yes
509	Yes	Yes	51	Douala	Equatorial facies	Urban	Female	No	not educated	not educated	Rectangular	Soft texture /polyester	Blue	Short Mosquito Net (150cm)	Fourth	0.000110875	Yes
511	Yes	Yes	70	Douala	Equatorial facies	Urban	Female	Yes	primary school	educate	Cone-shaped	Soft texture /polyester	White	Long Mosquito Net (180cm)	Very rich	9.42479e-05	Yes
512	Yes	Yes	37	Douala	Equatorial facies	Urban	Male	No	2nd cycle of secondary school	educate	Rectangular	Soft texture /polyester	White	Long Mosquito Net (180cm)	Very rich	9.26361e-05	Yes
513	Yes	Yes	33	Douala	Equatorial facies	Urban	Male	Yes	University	educate	Rectangular	Soft texture /polyester	Blue	Long Mosquito Net (180cm)	Very rich	0.000108014	Yes
514	Yes	Yes	35	Douala	Equatorial facies	Urban	Female	No	2nd cycle of secondary school	educate	Rectangular	Soft texture /polyester	White	Long Mosquito Net (180cm)	Very rich	0.000100547	Yes
515	Yes	Yes	71	Douala	Equatorial facies	Urban	Male	Yes	primary school	educate	Rectangular	Soft texture /polyester	White	Long Mosquito Net (180cm)	Very rich	8.69008e-05	Yes
516	Yes	Yes	29	Douala	Equatorial facies	Urban	Male	Yes	University	educate	Rectangular	Soft texture /polyester	White	Long Mosquito Net (180cm)	Very rich	0.000108014	Yes
517	Yes	Yes	54	Douala	Equatorial facies	Urban	Male	Yes	1st Cycle of Secondary	educate	Cone-shaped	Soft texture /polyester	Blue	Long Mosquito Net (180cm)	Very rich	0.000103157	Yes
518	Yes	Yes	45	Douala	Equatorial facies	Urban	Male	No	2nd cycle of secondary school	educate	Rectangular	Soft texture /polyester	White	Long Mosquito Net (180cm)	Fourth	0.000104229	Yes
519	Yes	Yes	75	Douala	Equatorial facies	Urban	Male	Yes	not educated	not educated	Rectangular	Soft texture /polyester	White	Short Mosquito Net (150cm)	Fourth	7.93178e-05	Yes
520	Yes	Yes	41	Douala	Equatorial facies	Urban	Male	Yes	1st Cycle of Secondary	educate	Pas de Preference	No preference	No preference	No preference	Fourth	8.89506e-05	No
521	Yes	Yes	67	Douala	Equatorial facies	Urban	Female	Yes	not educated	not educated	Pas de Preference	No preference	No preference	No preference	Fourth	9.66614e-05	No
522	Yes	No	29	Douala	Equatorial facies	Urban	Female	No	primary school	educate	Rectangular	Soft texture /polyester	White	Long Mosquito Net (180cm)	Fourth	0.000102023	Yes
523	Yes	No	44	Douala	Equatorial facies	Urban	Female	Yes	2nd cycle of secondary school	educate	Pas de Preference	Soft texture /polyester	No preference	Long Mosquito Net (180cm)	Very rich	7.60878e-05	Yes
524	Yes	Yes	58	Douala	Equatorial facies	Urban	Female	No	1st Cycle of Secondary	educate	Cone-shaped	Soft texture /polyester	Blue	Long Mosquito Net (180cm)	Very rich	0.000117546	Yes
525	Yes	Yes	82	Douala	Equatorial facies	Urban	Female	No	primary school	educate	Rectangular	Soft texture /polyester	White	Long Mosquito Net (180cm)	Very rich	9.1529e-05	Yes
526	Yes	Yes	82	Douala	Equatorial facies	Urban	Female	No	primary school	educate	Pas de Preference	No preference	No preference	No preference	Very rich	0.000124829	No
527	Yes	Yes	39	Douala	Equatorial facies	Urban	Male	No	primary school	educate	Rectangular	Soft texture /polyester	Blue	Long Mosquito Net (180cm)	Fourth	0.000105867	Yes
528	Yes	No	68	Douala	Equatorial facies	Urban	Male	No	University	educate	Pas de Preference	No preference	No preference	No preference	Very rich	0.000111368	No
530	Yes	Yes	45	Douala	Equatorial facies	Urban	Male	Yes	2nd cycle of secondary school	educate	Rectangular	Soft texture /polyester	Blue	Long Mosquito Net (180cm)	Very rich	8.68559e-05	Yes
532	Yes	Yes	62	Douala	Equatorial facies	Urban	Male	Yes	1st Cycle of Secondary	educate	Rectangular	Soft texture /polyester	No preference	Long Mosquito Net (180cm)	Very rich	9.9832e-05	Yes
533	Yes	No	42	Douala	Equatorial facies	Urban	Female	Yes	1st Cycle of Secondary	educate	Rectangular	Soft texture /polyester	White	Long Mosquito Net (180cm)	Fourth	8.55121e-05	Yes
536	Yes	No	33	Douala	Equatorial facies	Urban	Male	Yes	primary school	educate	Rectangular	Soft texture /polyester	Blue	Long Mosquito Net (180cm)	Fourth	9.11035e-05	Yes
537	Yes	No	43	Douala	Equatorial facies	Urban	Female	No	1st Cycle of Secondary	educate	Pas de Preference	No preference	No preference	No preference	Fourth	9.60544e-05	No
540	Yes	Yes	52	Douala	Equatorial facies	Urban	Female	No	University	educate	Rectangular	Soft texture /polyester	White	Long Mosquito Net (180cm)	Very rich	8.55121e-05	Yes
541	Yes	Yes	33	Douala	Equatorial facies	Urban	Female	No	not educated	not educated	Rectangular	Rigid texture/polyethylene	No preference	Long Mosquito Net (180cm)	Average	0.000129492	Yes
542	Yes	Yes	51	Douala	Equatorial facies	Urban	Male	Yes	2nd cycle of secondary school	educate	Rectangular	Soft texture /polyester	Blue	Long Mosquito Net (180cm)	Very rich	0.000100503	Yes
543	Yes	Yes	32	Douala	Equatorial facies	Urban	Male	No	1st Cycle of Secondary	educate	Rectangular	Soft texture /polyester	White	Long Mosquito Net (180cm)	Fourth	0.000112811	Yes
544	Yes	Yes	38	Douala	Equatorial facies	Urban	Male	Yes	1st Cycle of Secondary	educate	Cone-shaped	Soft texture /polyester	Blue	Long Mosquito Net (180cm)	Fourth	9.54862e-05	Yes
545	Yes	Yes	33	Douala	Equatorial facies	Urban	Male	Yes	1st Cycle of Secondary	educate	Rectangular	Soft texture /polyester	White	Long Mosquito Net (180cm)	Very rich	0.000122747	Yes
546	Yes	Yes	32	Douala	Equatorial facies	Urban	Male	Yes	2nd cycle of secondary school	educate	Rectangular	Soft texture /polyester	White	Long Mosquito Net (180cm)	Very rich	0.000122747	Yes
547	Yes	Yes	37	Douala	Equatorial facies	Urban	Male	No	1st Cycle of Secondary	educate	Pas de Preference	No preference	No preference	No preference	Fourth	0.000126784	No
548	Yes	Yes	54	Douala	Equatorial facies	Urban	Male	No	1st Cycle of Secondary	educate	Pas de Preference	No preference	No preference	No preference	Average	0.00010771	No
549	Yes	Yes	25	Douala	Equatorial facies	Urban	Male	Yes	2nd cycle of secondary school	educate	Rectangular	Soft texture /polyester	Blue	No preference	Average	0.000108511	Yes
550	Yes	Yes	35	Douala	Equatorial facies	Urban	Male	No	2nd cycle of secondary school	educate	Cone-shaped	Soft texture /polyester	White	Long Mosquito Net (180cm)	Fourth	0.000102848	Yes
551	Yes	Yes	30	Douala	Equatorial facies	Urban	Male	Yes	2nd cycle of secondary school	educate	Pas de Preference	No preference	No preference	No preference	Fourth	0.000104299	No
553	Yes	Yes	31	Douala	Equatorial facies	Urban	Male	No	not educated	not educated	Pas de Preference	No preference	No preference	No preference	Fourth	0.000122747	No
556	Yes	Yes	37	Douala	Equatorial facies	Urban	Male	No	1st Cycle of Secondary	educate	Pas de Preference	No preference	No preference	No preference	Very rich	0.00010771	No
557	Yes	Yes	55	Douala	Equatorial facies	Urban	Female	No	not educated	not educated	Pas de Preference	No preference	No preference	No preference	Fourth	0.000153072	No
558	Yes	Yes	30	Douala	Equatorial facies	Urban	Male	No	2nd cycle of secondary school	educate	Pas de Preference	No preference	No preference	No preference	Very rich	0.00011396	No
559	Yes	Yes	40	Douala	Equatorial facies	Urban	Male	Yes	2nd cycle of secondary school	educate	Pas de Preference	No preference	No preference	No preference	Fourth	8.56269e-05	No
560	Yes	Yes	35	Douala	Equatorial facies	Urban	Male	No	primary school	educate	Pas de Preference	No preference	No preference	No preference	Fourth	0.00010591	No
561	Yes	Yes	39	Douala	Equatorial facies	Urban	Male	No	2nd cycle of secondary school	educate	Pas de Preference	No preference	No preference	No preference	Very rich	0.000160291	No
562	Yes	Yes	45	Douala	Equatorial facies	Urban	Male	No	1st Cycle of Secondary	educate	Rectangular	Soft texture /polyester	White	Long Mosquito Net (180cm)	Very rich	0.000168126	Yes
563	Yes	Yes	34	Douala	Equatorial facies	Urban	Male	No	not educated	not educated	Pas de Preference	No preference	No preference	No preference	Fourth	0.00021477	No
564	Yes	Yes	48	Douala	Equatorial facies	Urban	Male	Yes	1st Cycle of Secondary	educate	Rectangular	Soft texture /polyester	White	Long Mosquito Net (180cm)	Very rich	0.000140874	Yes
565	Yes	Yes	47	Douala	Equatorial facies	Urban	Male	Yes	1st Cycle of Secondary	educate	Rectangular	Soft texture /polyester	White	Long Mosquito Net (180cm)	Fourth	0.000142385	Yes
566	Yes	Yes	43	Douala	Equatorial facies	Urban	Male	Yes	2nd cycle of secondary school	educate	Rectangular	Soft texture /polyester	Blue	Long Mosquito Net (180cm)	Very rich	0.000126484	Yes
567	Yes	Yes	50	Douala	Equatorial facies	Urban	Female	Yes	primary school	educate	Rectangular	Soft texture /polyester	White	Long Mosquito Net (180cm)	Very rich	0.000187109	Yes
568	Yes	No	56	Douala	Equatorial facies	Urban	Female	No	2nd cycle of secondary school	educate	Rectangular	Soft texture /polyester	White	Long Mosquito Net (180cm)	Very rich	0.000160291	Yes
569	Yes	Yes	61	Douala	Equatorial facies	Urban	Female	Yes	primary school	educate	Rectangular	Soft texture /polyester	White	Long Mosquito Net (180cm)	Very rich	0.000164086	Yes
571	Yes	Yes	35	Douala	Equatorial facies	Urban	Male	Yes	1st Cycle of Secondary	educate	Pas de Preference	No preference	No preference	No preference	Very rich	0.000179619	No
574	Yes	Yes	40	Douala	Equatorial facies	Urban	Male	No	1st Cycle of Secondary	educate	Pas de Preference	No preference	No preference	No preference	Fourth	0.000179619	No
575	Yes	Yes	51	Douala	Equatorial facies	Urban	Male	Yes	not educated	not educated	Pas de Preference	No preference	No preference	No preference	Very rich	0.000150046	No
577	Yes	Yes	38	Douala	Equatorial facies	Urban	Male	Yes	1st Cycle of Secondary	educate	Pas de Preference	No preference	No preference	No preference	Fourth	0.000132956	No
578	Yes	Yes	47	Douala	Equatorial facies	Urban	Female	Yes	not educated	not educated	Pas de Preference	No preference	No preference	No preference	Very rich	0.000209811	No
580	Yes	Yes	33	Douala	Equatorial facies	Urban	Male	No	not educated	not educated	Pas de Preference	No preference	No preference	No preference	Fourth	0.000188022	No
581	Yes	Yes	26	Douala	Equatorial facies	Urban	Male	No	1st Cycle of Secondary	educate	Rectangular	Soft texture /polyester	Pink	Long Mosquito Net (180cm)	Very rich	0.000210463	Yes
582	Yes	Yes	52	Douala	Equatorial facies	Urban	Male	No	primary school	educate	Rectangular	Soft texture /polyester	Blue	Long Mosquito Net (180cm)	Very rich	0.000213354	Yes
584	Yes	Yes	30	Douala	Equatorial facies	Urban	Male	Yes	primary school	educate	Rectangular	Soft texture /polyester	White	Long Mosquito Net (180cm)	Fourth	0.000184301	Yes
587	Yes	Yes	33	Douala	Equatorial facies	Urban	Male	No	1st Cycle of Secondary	educate	Rectangular	Soft texture /polyester	White	Long Mosquito Net (180cm)	Very rich	0.00022541	Yes
588	Yes	Yes	35	Douala	Equatorial facies	Urban	Male	Yes	not educated	not educated	Rectangular	Soft texture /polyester	White	Long Mosquito Net (180cm)	Very rich	0.000181776	Yes
590	Yes	Yes	39	Douala	Equatorial facies	Urban	Male	Yes	1st Cycle of Secondary	educate	Cone-shaped	Rigid texture/polyethylene	White	Long Mosquito Net (180cm)	Very rich	0.000215337	Yes
593	Yes	Yes	35	Douala	Equatorial facies	Urban	Male	No	not educated	not educated	Pas de Preference	No preference	No preference	No preference	Fourth	0.000189032	No
595	Yes	Yes	28	Douala	Equatorial facies	Urban	Male	No	primary school	educate	Pas de Preference	No preference	No preference	No preference	Fourth	0.000200989	No
596	Yes	Yes	60	Douala	Equatorial facies	Urban	Male	Yes	University	educate	Pas de Preference	No preference	No preference	No preference	Very rich	0.000154058	No
597	Yes	Yes	17	Douala	Equatorial facies	Urban	Female	No	1st Cycle of Secondary	educate	Pas de Preference	No preference	No preference	No preference	Fourth	0.000219935	No
599	Yes	Yes	28	Douala	Equatorial facies	Urban	Male	No	not educated	not educated	Pas de Preference	No preference	No preference	No preference	Fourth	0.000210463	No
600	Yes	Yes	61	Douala	Equatorial facies	Urban	Female	Yes	not educated	not educated	Pas de Preference	No preference	No preference	No preference	Fourth	0.000196714	No
602	Yes	Yes	43	Douala	Equatorial facies	Urban	Male	Yes	primary school	educate	Pas de Preference	No preference	No preference	No preference	Fourth	0.000239639	No
603	Yes	Yes	48	Douala	Equatorial facies	Urban	Male	No	primary school	educate	Pas de Preference	No preference	No preference	No preference	Very rich	0.000290801	No
605	Yes	Yes	25	Douala	Equatorial facies	Urban	Female	Yes	primary school	educate	Pas de Preference	No preference	No preference	No preference	Fourth	0.000309901	No
606	Yes	Yes	46	Douala	Equatorial facies	Urban	Male	Yes	University	educate	Rectangular	Soft texture /polyester	White	Long Mosquito Net (180cm)	Fourth	0.000313772	Yes
607	Yes	Yes	34	Douala	Equatorial facies	Urban	Male	Yes	1st Cycle of Secondary	educate	Pas de Preference	No preference	No preference	No preference	Fourth	0.000241449	No
609	Yes	Yes	44	Douala	Equatorial facies	Urban	Male	Yes	2nd cycle of secondary school	educate	Pas de Preference	No preference	No preference	No preference	Very rich	0.000239639	No
610	Yes	Yes	28	Douala	Equatorial facies	Urban	Male	No	primary school	educate	Rectangular	Soft texture /polyester	Blue	Long Mosquito Net (180cm)	Fourth	0.000273948	Yes
611	Yes	No	38	Douala	Equatorial facies	Urban	Male	No	1st Cycle of Secondary	educate	Pas de Preference	No preference	No preference	No preference	Fourth	0.00024776	No
613	Yes	Yes	30	Douala	Equatorial facies	Urban	Male	Yes	2nd cycle of secondary school	educate	Pas de Preference	No preference	No preference	No preference	Fourth	0.000263815	No
614	Yes	Yes	46	Douala	Equatorial facies	Urban	Male	No	1st Cycle of Secondary	educate	Pas de Preference	No preference	No preference	No preference	Very rich	0.000201654	No
619	Yes	Yes	27	Douala	Equatorial facies	Urban	Male	Yes	2nd cycle of secondary school	educate	Pas de Preference	No preference	No preference	No preference	Fourth	0.000241449	No
620	Yes	Yes	45	Douala	Equatorial facies	Urban	Male	No	primary school	educate	Pas de Preference	No preference	No preference	No preference	Fourth	0.000230192	No
621	Yes	Yes	30	Douala	Equatorial facies	Urban	Female	Yes	2nd cycle of secondary school	educate	Pas de Preference	No preference	No preference	No preference	Very rich	0.000130162	No
622	Yes	Yes	36	Douala	Equatorial facies	Urban	Male	No	not educated	not educated	Pas de Preference	No preference	No preference	No preference	Fourth	0.000121226	No
624	Yes	Yes	28	Douala	Equatorial facies	Urban	Male	No	University	educate	Pas de Preference	No preference	No preference	No preference	Very rich	0.000128895	No
626	Yes	Yes	28	Douala	Equatorial facies	Urban	Female	No	1st Cycle of Secondary	educate	Pas de Preference	No preference	No preference	No preference	Fourth	0.000130162	No
627	Yes	Yes	33	Douala	Equatorial facies	Urban	Female	No	2nd cycle of secondary school	educate	Pas de Preference	No preference	No preference	No preference	Very rich	0.000150513	No
630	Yes	Yes	37	Douala	Equatorial facies	Urban	Male	Yes	1st Cycle of Secondary	educate	Pas de Preference	No preference	No preference	No preference	Very rich	9.32662e-05	No
632	Yes	Yes	48	Douala	Equatorial facies	Urban	Male	No	2nd cycle of secondary school	educate	Rectangular	Soft texture /polyester	White	Long Mosquito Net (180cm)	Very rich	0.000112752	Yes
634	Yes	Yes	55	Douala	Equatorial facies	Urban	Male	Yes	2nd cycle of secondary school	educate	Rectangular	Soft texture /polyester	White	Long Mosquito Net (180cm)	Fourth	0.00010222	Yes
636	Yes	Yes	58	Douala	Equatorial facies	Urban	Female	Yes	1st Cycle of Secondary	educate	Rectangular	No preference	White	Long Mosquito Net (180cm)	Fourth	0.000118735	Yes
637	Yes	No	33	Douala	Equatorial facies	Urban	Male	No	1st Cycle of Secondary	educate	Pas de Preference	No preference	No preference	No preference	Fourth	0.000155127	No
640	Yes	Yes	34	Douala	Equatorial facies	Urban	Male	No	2nd cycle of secondary school	educate	Rectangular	Soft texture /polyester	White	Long Mosquito Net (180cm)	Very rich	0.000128895	Yes
641	Yes	Yes	39	Douala	Equatorial facies	Urban	Male	Yes	University	educate	Pas de Preference	No preference	No preference	No preference	Very rich	7.57315e-05	No
642	Yes	Yes	36	Douala	Equatorial facies	Urban	Male	Yes	not educated	not educated	Pas de Preference	No preference	No preference	No preference	Fourth	0.000100538	No
643	Yes	Yes	40	Douala	Equatorial facies	Urban	Male	No	1st Cycle of Secondary	educate	Pas de Preference	No preference	No preference	No preference	Very rich	0.000115056	No
644	Yes	Yes	29	Douala	Equatorial facies	Urban	Male	Yes	not educated	not educated	Pas de Preference	No preference	No preference	No preference	Fourth	9.06768e-05	No
645	Yes	Yes	32	Douala	Equatorial facies	Urban	Male	No	not educated	not educated	Pas de Preference	No preference	No preference	No preference	Fourth	0.000114377	No
646	Yes	Yes	31	Douala	Equatorial facies	Urban	Male	Yes	not educated	not educated	Pas de Preference	No preference	No preference	No preference	Fourth	9.90765e-05	No
647	Yes	Yes	38	Douala	Equatorial facies	Urban	Male	No	2nd cycle of secondary school	educate	Pas de Preference	No preference	No preference	No preference	Very rich	9.67611e-05	No
648	Yes	No	39	Douala	Equatorial facies	Urban	Male	No	not educated	not educated	Pas de Preference	No preference	No preference	No preference	Very rich	8.64491e-05	No
649	Yes	No	36	Douala	Equatorial facies	Urban	Male	Yes	2nd cycle of secondary school	educate	Pas de Preference	No preference	No preference	No preference	Very rich	7.44437e-05	No
651	Yes	Yes	27	Douala	Equatorial facies	Urban	Male	Yes	University	educate	Pas de Preference	No preference	No preference	No preference	Very rich	0.000101872	No
652	Yes	Yes	45	Douala	Equatorial facies	Urban	Male	Yes	2nd cycle of secondary school	educate	Rectangular	Soft texture /polyester	White	Long Mosquito Net (180cm)	Fourth	8.94158e-05	Yes
653	Yes	Yes	41	Douala	Equatorial facies	Urban	Male	No	not educated	not educated	Pas de Preference	No preference	No preference	No preference	Very rich	0.000126165	No
656	Yes	Yes	36	Douala	Equatorial facies	Urban	Male	No	2nd cycle of secondary school	educate	Rectangular	Soft texture /polyester	White	Long Mosquito Net (180cm)	Very rich	0.000101545	Yes
657	Yes	Yes	33	Douala	Equatorial facies	Urban	Male	No	1st Cycle of Secondary	educate	Rectangular	Soft texture /polyester	Blue	Long Mosquito Net (180cm)	Very rich	0.000102882	Yes
658	Yes	Yes	45	Douala	Equatorial facies	Urban	Male	Yes	primary school	educate	Rectangular	Soft texture /polyester	White	Long Mosquito Net (180cm)	Very rich	0.000113042	Yes
659	Yes	Yes	48	Douala	Equatorial facies	Urban	Male	Yes	2nd cycle of secondary school	educate	Rectangular	Soft texture /polyester	Blue	Long Mosquito Net (180cm)	Fourth	9.93643e-05	Yes
660	Yes	Yes	54	Douala	Equatorial facies	Urban	Male	Yes	primary school	educate	Rectangular	Soft texture /polyester	Blue	Long Mosquito Net (180cm)	Very rich	8.30155e-05	Yes
661	Yes	Yes	36	Douala	Equatorial facies	Urban	Male	Yes	2nd cycle of secondary school	educate	Pas de Preference	No preference	No preference	No preference	Very rich	0.000259236	No
662	Yes	Yes	35	Douala	Equatorial facies	Urban	Female	Yes	1st Cycle of Secondary	educate	Pas de Preference	No preference	No preference	No preference	Very rich	0.000307535	No
665	Yes	Yes	49	Douala	Equatorial facies	Urban	Male	No	2nd cycle of secondary school	educate	Pas de Preference	No preference	No preference	No preference	Very rich	0.000228816	No
666	Yes	No	35	Douala	Equatorial facies	Urban	Male	No	2nd cycle of secondary school	educate	Pas de Preference	No preference	No preference	No preference	Very rich	0.00033107	No
667	Yes	Yes	66	Douala	Equatorial facies	Urban	Male	Yes	2nd cycle of secondary school	educate	Rectangular	Soft texture /polyester	Blue	Long Mosquito Net (180cm)	Fourth	0.000250739	Yes
668	Yes	Yes	45	Douala	Equatorial facies	Urban	Male	Yes	University	educate	Rectangular	Soft texture /polyester	White	Long Mosquito Net (180cm)	Very rich	0.000231288	Yes
672	Yes	Yes	28	Douala	Equatorial facies	Urban	Male	Yes	University	educate	Pas de Preference	No preference	No preference	No preference	Very rich	0.000252633	No
676	Yes	Yes	39	Douala	Equatorial facies	Urban	Male	No	2nd cycle of secondary school	educate	Pas de Preference	No preference	No preference	No preference	Very rich	0.000263622	No
677	Yes	Yes	52	Douala	Equatorial facies	Urban	Female	Yes	2nd cycle of secondary school	educate	Pas de Preference	No preference	No preference	No preference	Very rich	0.000270011	No
679	Yes	Yes	59	Douala	Equatorial facies	Urban	Female	Yes	1st Cycle of Secondary	educate	Pas de Preference	No preference	No preference	No preference	Very rich	0.000287883	No
680	Yes	Yes	60	Douala	Equatorial facies	Urban	Female	Yes	not educated	not educated	Pas de Preference	No preference	No preference	No preference	Fourth	0.00028054	No
682	Yes	No	51	Douala	Equatorial facies	Urban	Male	Yes	1st Cycle of Secondary	educate	Cone-shaped	Soft texture /polyester	Blue	Long Mosquito Net (180cm)	Fourth	0.000347358	Yes
683	Yes	Yes	66	Douala	Equatorial facies	Urban	Male	Yes	1st Cycle of Secondary	educate	Rectangular	Soft texture /polyester	White	Long Mosquito Net (180cm)	Fourth	0.00036477	Yes
684	Yes	Yes	38	Douala	Equatorial facies	Urban	Male	No	University	educate	Pas de Preference	No preference	No preference	No preference	Fourth	0.000320763	No
685	Yes	No	30	Douala	Equatorial facies	Urban	Male	No	1st Cycle of Secondary	educate	Cone-shaped	Rigid texture/polyethylene	Pink	Long Mosquito Net (180cm)	Fourth	0.00044103	Yes
686	Yes	Yes	51	Douala	Equatorial facies	Urban	Male	Yes	2nd cycle of secondary school	educate	Cone-shaped	Soft texture /polyester	White	Long Mosquito Net (180cm)	Very rich	0.000347358	Yes
687	Yes	Yes	57	Douala	Equatorial facies	Urban	Male	Yes	2nd cycle of secondary school	educate	Pas de Preference	No preference	No preference	No preference	Average	0.000343767	No
688	Yes	Yes	47	Douala	Equatorial facies	Urban	Male	No	University	educate	Rectangular	Soft texture /polyester	White	Long Mosquito Net (180cm)	Very rich	0.000350968	Yes
690	Yes	Yes	45	Douala	Equatorial facies	Urban	Male	Yes	1st Cycle of Secondary	educate	Rectangular	Soft texture /polyester	White	Long Mosquito Net (180cm)	Fourth	0.000338022	Yes
691	Yes	Yes	36	Douala	Equatorial facies	Urban	Male	Yes	1st Cycle of Secondary	educate	Rectangular	Soft texture /polyester	Blue	Long Mosquito Net (180cm)	Very rich	0.000382467	Yes
692	Yes	Yes	53	Douala	Equatorial facies	Urban	Male	Yes	1st Cycle of Secondary	educate	Rectangular	Soft texture /polyester	Blue	Long Mosquito Net (180cm)	Fourth	0.000313982	Yes
693	Yes	Yes	74	Douala	Equatorial facies	Urban	Male	No	primary school	educate	Rectangular	Soft texture /polyester	White	Long Mosquito Net (180cm)	Average	0.000420318	Yes
694	Yes	No	31	Douala	Equatorial facies	Urban	Female	No	1st Cycle of Secondary	educate	Cone-shaped	Soft texture /polyester	Blue	Long Mosquito Net (180cm)	Very rich	0.000395485	Yes
695	Yes	Yes	53	Douala	Equatorial facies	Urban	Male	Yes	2nd cycle of secondary school	educate	Rectangular	Soft texture /polyester	White	Long Mosquito Net (180cm)	Fourth	0.000304753	Yes
696	Yes	Yes	67	Douala	Equatorial facies	Urban	Male	No	1st Cycle of Secondary	educate	Rectangular	Soft texture /polyester	White	Long Mosquito Net (180cm)	Very rich	0.000317358	Yes
697	Yes	No	29	Douala	Equatorial facies	Urban	Male	Yes	1st Cycle of Secondary	educate	Rectangular	Soft texture /polyester	White	Long Mosquito Net (180cm)	Fourth	0.000363714	Yes
698	Yes	Yes	45	Douala	Equatorial facies	Urban	Male	No	1st Cycle of Secondary	educate	Rectangular	Soft texture /polyester	Blue	Long Mosquito Net (180cm)	Very rich	0.000390548	Yes
699	Yes	Yes	56	Douala	Equatorial facies	Urban	Male	Yes	primary school	educate	Cone-shaped	Soft texture /polyester	Pink	Long Mosquito Net (180cm)	Very rich	0.000292619	Yes
700	Yes		51	Douala	Equatorial facies	Urban	Male	No	2nd cycle of secondary school	educate	Rectangular	Soft texture /polyester	White	Long Mosquito Net (180cm)	Fourth	0.000378751	Yes
701	Yes	Yes	34	Douala	Equatorial facies	Urban	Female	Yes	primary school	educate	Pas de Preference	No preference	No preference	No preference	Fourth	0.000127411	No
703	Yes	Yes	37	Douala	Equatorial facies	Urban	Male	No	2nd cycle of secondary school	educate	Pas de Preference	No preference	No preference	No preference	Very rich	0.000113783	No
704	Yes	No	31	Douala	Equatorial facies	Urban	Male	No	1st Cycle of Secondary	educate	Pas de Preference	No preference	No preference	No preference	Fourth	0.000116435	No
706	Yes	Yes	26	Douala	Equatorial facies	Urban	Female	Yes	2nd cycle of secondary school	educate	Pas de Preference	No preference	No preference	No preference	Fourth	0.000107879	No
707	Yes	Yes	28	Douala	Equatorial facies	Urban	Male	Yes	2nd cycle of secondary school	educate	Pas de Preference	No preference	No preference	No preference	Very rich	0.000102622	No
708	Yes	Yes	31	Douala	Equatorial facies	Urban	Male	No	2nd cycle of secondary school	educate	Pas de Preference	No preference	No preference	No preference	Very rich	0.000121923	No
709	Yes	Yes	32	Douala	Equatorial facies	Urban	Female	No	1st Cycle of Secondary	educate	Pas de Preference	No preference	No preference	No preference	Very rich	0.000121923	No
711	Yes	Yes	50	Douala	Equatorial facies	Urban	Male	No	primary school	educate	Rectangular	No preference	Blue	Long Mosquito Net (180cm)	Fourth	0.000112454	Yes
713	Yes	Yes	51	Douala	Equatorial facies	Urban	Female	Yes	not educated	not educated	Pas de Preference	No preference	No preference	No preference	Very rich	0.000140797	No
714	Yes	No	40	Douala	Equatorial facies	Urban	Male	No	2nd cycle of secondary school	educate	Pas de Preference	No preference	No preference	No preference	Very rich	0.000110633	No
716	Yes	Yes	53	Douala	Equatorial facies	Urban	Male	No	2nd cycle of secondary school	educate	Pas de Preference	No preference	No preference	No preference	Very rich	0.000101853	No
717	Yes	Yes	42	Douala	Equatorial facies	Urban	Male	No	1st Cycle of Secondary	educate	Pas de Preference	No preference	No preference	No preference	Fourth	0.000114922	No
718	Yes	Yes	42	Douala	Equatorial facies	Urban	Male	No	2nd cycle of secondary school	educate	Pas de Preference	No preference	No preference	No preference	Very rich	0.000126595	No
720	Yes	Yes	37	Douala	Equatorial facies	Urban	Female	No	1st Cycle of Secondary	educate	Pas de Preference	No preference	No preference	No preference	Fourth	0.000137752	No
721	Yes	Yes	26	Douala	Equatorial facies	Urban	Male	Yes	2nd cycle of secondary school	educate	Rectangular	Soft texture /polyester	White	Long Mosquito Net (180cm)	Very rich	0.000141844	Yes
723	Yes	Yes	32	Douala	Equatorial facies	Urban	Male	Yes	2nd cycle of secondary school	educate	Rectangular	Soft texture /polyester	Blue	Long Mosquito Net (180cm)	Very rich	0.000160936	Yes
725	Yes	Yes	35	Douala	Equatorial facies	Urban	Male	Yes	2nd cycle of secondary school	educate	Rectangular	Soft texture /polyester	White	Long Mosquito Net (180cm)	Very rich	0.000139871	Yes
726	Yes	Yes	32	Douala	Equatorial facies	Urban	Male	No	2nd cycle of secondary school	educate	Rectangular	Soft texture /polyester	No preference	Short Mosquito Net (150cm)	Fourth	0.000160936	Yes
727	Yes	Yes	51	Douala	Equatorial facies	Urban	Male	Yes	2nd cycle of secondary school	educate	Rectangular	Soft texture /polyester	Blue	Long Mosquito Net (180cm)	Very rich	0.000132125	Yes
728	Yes	No	44	Douala	Equatorial facies	Urban	Male	Yes	2nd cycle of secondary school	educate	Pas de Preference	No preference	No preference	No preference	Very rich	0.00015981	No
729	Yes	Yes	58	Douala	Equatorial facies	Urban	Male	Yes	2nd cycle of secondary school	educate	Rectangular	Soft texture /polyester	White	Long Mosquito Net (180cm)	Very rich	0.000146483	Yes
731	Yes	No	31	Douala	Equatorial facies	Urban	Female	Yes	2nd cycle of secondary school	educate	Rectangular	Rigid texture/polyethylene	Blue	Long Mosquito Net (180cm)	Very rich	0.000182057	Yes
732	Yes		37	Douala	Equatorial facies	Urban	Male	No	University	educate	Rectangular	Soft texture /polyester	Blue	Long Mosquito Net (180cm)	Fourth	0.00013523	Yes
733	Yes	Yes	29	Douala	Equatorial facies	Urban	Male	Yes	2nd cycle of secondary school	educate	Rectangular	Soft texture /polyester	White	Long Mosquito Net (180cm)	Very rich	0.000141844	Yes
734	Yes	Yes	38	Douala	Equatorial facies	Urban	Male	Yes	1st Cycle of Secondary	educate	Rectangular	Soft texture /polyester	Blue	Short Mosquito Net (150cm)	Fourth	0.000152915	Yes
736	Yes	Yes	51	Douala	Equatorial facies	Urban	Female	Yes	primary school	educate	Rectangular	Soft texture /polyester	White	Long Mosquito Net (180cm)	Very rich	0.000188869	Yes
737	Yes	Yes	33	Douala	Equatorial facies	Urban	Male	Yes	2nd cycle of secondary school	educate	Rectangular	Soft texture /polyester	White	Long Mosquito Net (180cm)	Very rich	0.000154983	Yes
738	Yes	Yes	35	Douala	Equatorial facies	Urban	Male	No	primary school	educate	Rectangular	Soft texture /polyester	White	Long Mosquito Net (180cm)	Very rich	0.000139871	Yes
740	Yes	Yes	38	Douala	Equatorial facies	Urban	Male	Yes	not educated	not educated	Pas de Preference	No preference	No preference	No preference	Very rich	0.000118465	No
741	Yes	Yes	31	Douala	Equatorial facies	Urban	Female	Yes	primary school	educate	Rectangular	Soft texture /polyester	Blue	Long Mosquito Net (180cm)	Average	0.000219836	Yes
742	Yes	Yes	33	Douala	Equatorial facies	Urban	Female	Yes	primary school	educate	Pas de Preference	No preference	No preference	No preference	Fourth	0.000196306	No
743	Yes	Yes	44	Douala	Equatorial facies	Urban	Male	Yes	2nd cycle of secondary school	educate	Pas de Preference	No preference	No preference	No preference	Very rich	0.000244575	No
744	Yes	Yes	29	Douala	Equatorial facies	Urban	Female	Yes	1st Cycle of Secondary	educate	Pas de Preference	No preference	No preference	No preference	Fourth	0.000230525	No
745	Yes	Yes	34	Douala	Equatorial facies	Urban	Male	Yes	1st Cycle of Secondary	educate	Pas de Preference	No preference	No preference	No preference	Fourth	0.000247554	No
746	Yes	No	40	Douala	Equatorial facies	Urban	Male	No	1st Cycle of Secondary	educate	Rectangular	Soft texture /polyester	White	Long Mosquito Net (180cm)	Fourth	0.000196306	Yes
748	Yes	Yes	38	Douala	Equatorial facies	Urban	Male	Yes	primary school	educate	Pas de Preference	No preference	No preference	No preference	Average	0.000171979	No
750	Yes	Yes	45	Douala	Equatorial facies	Urban	Male	No	1st Cycle of Secondary	educate	Pas de Preference	No preference	No preference	No preference	Fourth	0.000159483	No
753	Yes	Yes	32	Douala	Equatorial facies	Urban	Male	Yes	1st Cycle of Secondary	educate	Pas de Preference	No preference	No preference	No preference	Fourth	0.000247554	No
754	Yes	Yes	45	Douala	Equatorial facies	Urban	Male	Yes	1st Cycle of Secondary	educate	Pas de Preference	No preference	No preference	No preference	Fourth	0.000174977	No
756	Yes	Yes	28	Douala	Equatorial facies	Urban	Male	Yes	2nd cycle of secondary school	educate	Pas de Preference	No preference	No preference	No preference	Very rich	0.000219836	No
759	Yes	Yes	72	Douala	Equatorial facies	Urban	Male	Yes	2nd cycle of secondary school	educate	Pas de Preference	No preference	No preference	No preference	Fourth	0.000174977	No
760	Yes	Yes	28	Douala	Equatorial facies	Urban	Male	No	2nd cycle of secondary school	educate	Pas de Preference	No preference	No preference	No preference	Very rich	0.00022828	No
761	Yes	No	52	Douala	Equatorial facies	Urban	Male	No	2nd cycle of secondary school	educate	Rectangular	Rigid texture/polyethylene	Blue	Short Mosquito Net (150cm)	Very rich	0.000104856	Yes
762	Yes	Yes	51	Douala	Equatorial facies	Urban	Male	No	1st Cycle of Secondary	educate	Pas de Preference	No preference	No preference	No preference	Very rich	7.95117e-05	No
765	Yes	Yes	52	Douala	Equatorial facies	Urban	Male	Yes	2nd cycle of secondary school	educate	Pas de Preference	No preference	No preference	No preference	Fourth	8.50382e-05	No
767	Yes	Yes	37	Douala	Equatorial facies	Urban	Male	No	1st Cycle of Secondary	educate	Pas de Preference	No preference	No preference	No preference	Fourth	7.63652e-05	No
768	Yes	Yes	32	Douala	Equatorial facies	Urban	Male	No	1st Cycle of Secondary	educate	Pas de Preference	No preference	No preference	No preference	Very rich	0.000118449	No
770	Yes	Yes	32	Douala	Equatorial facies	Urban	Male	Yes	2nd cycle of secondary school	educate	Rectangular	Rigid texture/polyethylene	No preference	Long Mosquito Net (180cm)	Fourth	9.93584e-05	Yes
772	Yes	Yes	24	Douala	Equatorial facies	Urban	Male	Yes	1st Cycle of Secondary	educate	Pas de Preference	Soft texture /polyester	White	Long Mosquito Net (180cm)	Very rich	8.41591e-05	Yes
773	Yes	No	56	Douala	Equatorial facies	Urban	Male	Yes	1st Cycle of Secondary	educate	Rectangular	Soft texture /polyester	No preference	Long Mosquito Net (180cm)	Fourth	8.36236e-05	Yes
774	Yes	Yes	40	Douala	Equatorial facies	Urban	Female	No	2nd cycle of secondary school	educate	Rectangular	Rigid texture/polyethylene	Blue	Long Mosquito Net (180cm)	Very rich	9.7224e-05	Yes
775	Yes	Yes	28	Douala	Equatorial facies	Urban	Male	No	University	educate	Pas de Preference	No preference	No preference	No preference	Very rich	9.24624e-05	No
777	Yes	Yes	58	Douala	Equatorial facies	Urban	Female	Yes	primary school	educate	Pas de Preference	No preference	No preference	No preference	Average	0.000100671	No
779	Yes	Yes	53	Douala	Equatorial facies	Urban	Male	No	University	educate	Pas de Preference	No preference	No preference	No preference	Very rich	8.75074e-05	No
780	Yes	Yes	32	Douala	Equatorial facies	Urban	Male	No	2nd cycle of secondary school	educate	Pas de Preference	No preference	No preference	No preference	Fourth	0.000112142	No
781	Yes	Yes	55	Douala	Equatorial facies	Urban	Male	Yes	primary school	educate	Pas de Preference	No preference	No preference	No preference	Very rich	0.000134547	No
783	Yes	Yes	30	Douala	Equatorial facies	Urban	Male	No	1st Cycle of Secondary	educate	Pas de Preference	No preference	No preference	No preference	Fourth	0.000184994	No
784	Yes	Yes	57	Douala	Equatorial facies	Urban	Female	Yes	1st Cycle of Secondary	educate	Pas de Preference	No preference	No preference	No preference	Fourth	0.000131059	No
785	Yes	Yes	58	Douala	Equatorial facies	Urban	Male	Yes	primary school	educate	Pas de Preference	No preference	No preference	No preference	Fourth	0.000121431	No
786	Yes	Yes	38	Douala	Equatorial facies	Urban	Male	No	University	educate	Pas de Preference	No preference	No preference	No preference	Very rich	0.000163818	No
787	Yes	Yes	58	Douala	Equatorial facies	Urban	Male	Yes	1st Cycle of Secondary	educate	Pas de Preference	No preference	No preference	No preference	Fourth	0.000114632	No
788	Yes	Yes	30	Douala	Equatorial facies	Urban	Male	Yes	1st Cycle of Secondary	educate	Pas de Preference	No preference	No preference	No preference	Fourth	0.000152562	No
789	Yes	Yes	53	Douala	Equatorial facies	Urban	Female	Yes	primary school	educate	Pas de Preference	No preference	No preference	No preference	Fourth	0.00017586	No
791	Yes	No	29	Douala	Equatorial facies	Urban	Male	No	primary school	educate	Rectangular	Soft texture /polyester	White	Long Mosquito Net (180cm)	Fourth	0.000158422	Yes
793	Yes	No	53	Douala	Equatorial facies	Urban	Male	No	primary school	educate	Pas de Preference	No preference	No preference	No preference	Fourth	0.00015887	No
794	Yes	No	68	Douala	Equatorial facies	Urban	Female	Yes	not educated	not educated	Rectangular	Soft texture /polyester	White	Long Mosquito Net (180cm)	Fourth	0.000163453	Yes
795	Yes	No	42	Douala	Equatorial facies	Urban	Male	No	primary school	educate	Rectangular	Soft texture /polyester	White	Long Mosquito Net (180cm)	Fourth	0.000188692	Yes
797	Yes	Yes	39	Douala	Equatorial facies	Urban	Female	No	primary school	educate	Rectangular	Soft texture /polyester	White	Long Mosquito Net (180cm)	Fourth	0.000198502	Yes
798	Yes	Yes	40	Douala	Equatorial facies	Urban	Male	Yes	2nd cycle of secondary school	educate	Rectangular	Soft texture /polyester	White	Long Mosquito Net (180cm)	Very rich	0.000148997	Yes
799	Yes	No	68	Douala	Equatorial facies	Urban	Male	Yes	primary school	educate	Rectangular	Soft texture /polyester	White	Long Mosquito Net (180cm)	Very rich	0.000124885	Yes
800	Yes	Yes	43	Douala	Equatorial facies	Urban	Male	Yes	primary school	educate	Rectangular	Soft texture /polyester	White	Long Mosquito Net (180cm)	Fourth	0.000148997	Yes
802	Yes	Yes	29	Douala	Equatorial facies	Urban	Female	Yes	1st Cycle of Secondary	educate	Pas de Preference	No preference	No preference	No preference	Very rich	0.000224635	No
805	Yes	Yes	45	Douala	Equatorial facies	Urban	Male	Yes	1st Cycle of Secondary	educate	Pas de Preference	No preference	No preference	No preference	Very rich	0.00027753	No
806	Yes	No	64	Douala	Equatorial facies	Urban	Female	No	primary school	educate	Pas de Preference	No preference	No preference	No preference	Very rich	0.000155027	No
807	Yes	No	54	Douala	Equatorial facies	Urban	Male	No	primary school	educate	Pas de Preference	No preference	No preference	No preference	Very rich	0.000244237	No
808	Yes	No	29	Douala	Equatorial facies	Urban	Female	No	1st Cycle of Secondary	educate	Pas de Preference	No preference	No preference	No preference	Very rich	0.000243601	No
811	Yes	Yes	45	Douala	Equatorial facies	Urban	Male	Yes	2nd cycle of secondary school	educate	Rectangular	Soft texture /polyester	White	Long Mosquito Net (180cm)	Very rich	0.000203162	Yes
812	Yes	No	48	Douala	Equatorial facies	Urban	Male	No	primary school	educate	Pas de Preference	No preference	No preference	No preference	Fourth	0.000231426	No
813	Yes	Yes	40	Douala	Equatorial facies	Urban	Female	No	primary school	educate	Rectangular	Soft texture /polyester	White	Long Mosquito Net (180cm)	Fourth	0.000228198	Yes
814	Yes	Yes	45	Douala	Equatorial facies	Urban	Male	No	1st Cycle of Secondary	educate	Rectangular	Soft texture /polyester	White	Long Mosquito Net (180cm)	Very rich	0.000211271	Yes
816	Yes	Yes	34	Douala	Equatorial facies	Urban	Male	Yes	2nd cycle of secondary school	educate	Rectangular	Soft texture /polyester	White	Long Mosquito Net (180cm)	Fourth	0.000283474	Yes
817	Yes	Yes	67	Douala	Equatorial facies	Urban	Male	No	primary school	educate	Rectangular	Soft texture /polyester	White	Long Mosquito Net (180cm)	Fourth	0.000174041	Yes
819	Yes	Yes	30	Douala	Equatorial facies	Urban	Male	Yes	1st Cycle of Secondary	educate	Pas de Preference	No preference	No preference	No preference	Very rich	0.000243601	No
820	Yes	No	52	Douala	Equatorial facies	Urban	Female	No	primary school	educate	Pas de Preference	No preference	No preference	No preference	Very rich	0.000242367	No
821	Yes	No	63	Douala	Equatorial facies	Urban	Female	Yes	primary school	educate	Pas de Preference	No preference	No preference	No preference	Fourth	0.00022321	No
822	Yes	Yes	39	Douala	Equatorial facies	Urban	Female	No	primary school	educate	Rectangular	Soft texture /polyester	White	Long Mosquito Net (180cm)	Average	0.000226339	Yes
823	Yes	Yes	24	Douala	Equatorial facies	Urban	Male	No	2nd cycle of secondary school	educate	Rectangular	Soft texture /polyester	Blue	Long Mosquito Net (180cm)	Fourth	0.000207451	Yes
824	Yes	Yes	30	Douala	Equatorial facies	Urban	Male	Yes	primary school	educate	Rectangular	Soft texture /polyester	White	Long Mosquito Net (180cm)	Fourth	0.000254112	Yes
825	Yes		34	Douala	Equatorial facies	Urban	Male	Yes	primary school	educate	Pas de Preference	No preference	No preference	No preference	Average	0.000191797	No
826	Yes	Yes	40	Douala	Equatorial facies	Urban	Female	No	2nd cycle of secondary school	educate	Pas de Preference	No preference	No preference	No preference	Fourth	0.00021086	No
827	Yes	Yes	46	Douala	Equatorial facies	Urban	Female	No	1st Cycle of Secondary	educate	Rectangular	Soft texture /polyester	White	Long Mosquito Net (180cm)	Fourth	0.000215114	Yes
828	Yes	Yes	34	Douala	Equatorial facies	Urban	Female	Yes	2nd cycle of secondary school	educate	Rectangular	Soft texture /polyester	White	Long Mosquito Net (180cm)	Very rich	0.000308191	Yes
829	Yes	Yes	27	Douala	Equatorial facies	Urban	Female	No	not educated	not educated	Pas de Preference	No preference	No preference	No preference	Fourth	0.000254112	No
830	Yes	No	32	Douala	Equatorial facies	Urban	Female	No	primary school	educate	Rectangular	Soft texture /polyester	White	Long Mosquito Net (180cm)	Fourth	0.00022787	Yes
831	Yes	No	36	Douala	Equatorial facies	Urban	Male	No	1st Cycle of Secondary	educate	Pas de Preference	No preference	No preference	No preference	Very rich	0.000206768	No
832	Yes	Yes	35	Douala	Equatorial facies	Urban	Male	No	University	educate	Pas de Preference	No preference	No preference	No preference	Very rich	0.000241236	No
833	Yes	Yes	38	Douala	Equatorial facies	Urban	Female	Yes	2nd cycle of secondary school	educate	Pas de Preference	No preference	No preference	No preference	Fourth	0.000215114	No
835	Yes	Yes	40	Douala	Equatorial facies	Urban	Male	Yes	2nd cycle of secondary school	educate	Pas de Preference	No preference	No preference	No preference	Very rich	0.000236601	No
836	Yes	Yes	31	Douala	Equatorial facies	Urban	Male	No	2nd cycle of secondary school	educate	Pas de Preference	No preference	No preference	No preference	Fourth	0.000263929	No
837	Yes	Yes	45	Douala	Equatorial facies	Urban	Male	Yes	University	educate	Pas de Preference	No preference	No preference	No preference	Very rich	0.000157461	No
840	Yes	Yes	44	Douala	Equatorial facies	Urban	Male	Yes	2nd cycle of secondary school	educate	Pas de Preference	No preference	No preference	No preference	Very rich	0.0001668	No
841	Yes	Yes	43	Douala	Equatorial facies	Urban	Female	Yes	primary school	educate	Pas de Preference	No preference	No preference	No preference	Average	0.000100967	No
842	Yes	Yes	32	Douala	Equatorial facies	Urban	Male	Yes	primary school	educate	Rectangular	Soft texture /polyester	White	Long Mosquito Net (180cm)	Fourth	0.000141822	Yes
843	Yes	Yes	47	Douala	Equatorial facies	Urban	Male	Yes	primary school	educate	Rectangular	Soft texture /polyester	White	Long Mosquito Net (180cm)	Fourth	0.0001117	Yes
845	Yes	Yes	30	Douala	Equatorial facies	Urban	Female	No	1st Cycle of Secondary	educate	Rectangular	Rigid texture/polyethylene	White	Long Mosquito Net (180cm)	Fourth	0.000134636	Yes
847	Yes	Yes	35	Douala	Equatorial facies	Urban	Female	No	1st Cycle of Secondary	educate	Rectangular	Soft texture /polyester	White	Long Mosquito Net (180cm)	Average	0.000124576	Yes
848	Yes	Yes	20	Douala	Equatorial facies	Urban	Female	No	1st Cycle of Secondary	educate	Rectangular	Soft texture /polyester	White	Long Mosquito Net (180cm)	Fourth	0.000135022	Yes
849	Yes	No	38	Douala	Equatorial facies	Urban	Male	No	primary school	educate	Rectangular	Soft texture /polyester	White	Long Mosquito Net (180cm)	Fourth	0.000105555	Yes
851	Yes	Yes	48	Douala	Equatorial facies	Urban	Male	Yes	1st Cycle of Secondary	educate	Pas de Preference	No preference	No preference	No preference	Average	0.00013205	No
853	Yes	Yes	37	Douala	Equatorial facies	Urban	Male	No	1st Cycle of Secondary	educate	Pas de Preference	No preference	No preference	No preference	Fourth	0.000119873	No
854	Yes	Yes	24	Douala	Equatorial facies	Urban	Female	Yes	primary school	educate	Pas de Preference	No preference	No preference	No preference	Fourth	0.000112526	No
857	Yes	Yes	53	Douala	Equatorial facies	Urban	Male	Yes	1st Cycle of Secondary	educate	Pas de Preference	No preference	No preference	No preference	Fourth	9.79996e-05	No
858	Yes	Yes	50	Douala	Equatorial facies	Urban	Male	No	2nd cycle of secondary school	educate	Pas de Preference	No preference	No preference	No preference	Fourth	0.000116119	No
859	Yes	Yes	31	Douala	Equatorial facies	Urban	Male	No	2nd cycle of secondary school	educate	Pas de Preference	No preference	No preference	No preference	Fourth	0.000114226	No
860	Yes	Yes	44	Douala	Equatorial facies	Urban	Female	No	1st Cycle of Secondary	educate	Pas de Preference	No preference	No preference	No preference	Very rich	0.000142335	No
861	Yes	Yes	34	Douala	Equatorial facies	Urban	Female	Yes	1st Cycle of Secondary	educate	Rectangular	Soft texture /polyester	White	Long Mosquito Net (180cm)	Fourth	0.000177933	Yes
862	Yes	Yes	53	Douala	Equatorial facies	Urban	Female	Yes	primary school	educate	Rectangular	Soft texture /polyester	Blue	Long Mosquito Net (180cm)	Average	0.000156285	Yes
864	Yes	Yes	30	Douala	Equatorial facies	Urban	Male	Yes	2nd cycle of secondary school	educate	Rectangular	Soft texture /polyester	Pink	Long Mosquito Net (180cm)	Very rich	0.000161421	Yes
865	Yes	Yes	42	Douala	Equatorial facies	Urban	Female	Yes	2nd cycle of secondary school	educate	Pas de Preference	No preference	No preference	No preference	Fourth	0.000184428	No
866	Yes	Yes	40	Douala	Equatorial facies	Urban	Male	No	1st Cycle of Secondary	educate	Rectangular	Soft texture /polyester	White	Long Mosquito Net (180cm)	Fourth	0.000140847	Yes
867	Yes	Yes	49	Douala	Equatorial facies	Urban	Male	Yes	2nd cycle of secondary school	educate	Pas de Preference	No preference	No preference	No preference	Very rich	0.000166448	No
868	Yes	No	41	Douala	Equatorial facies	Urban	Male	Yes	1st Cycle of Secondary	educate	Pas de Preference	No preference	No preference	No preference	Fourth	0.000132931	No
869	Yes	No	47	Douala	Equatorial facies	Urban	Female	Yes	primary school	educate	Rectangular	Soft texture /polyester	Blue	Long Mosquito Net (180cm)	Very rich	0.000190615	Yes
870	Yes	Yes	37	Douala	Equatorial facies	Urban	Female	Yes	2nd cycle of secondary school	educate	Rectangular	Soft texture /polyester	Blue	Long Mosquito Net (180cm)	Fourth	0.000178188	Yes
871	Yes	Yes	50	Douala	Equatorial facies	Urban	Female	Yes	primary school	educate	Rectangular	Soft texture /polyester	White	Long Mosquito Net (180cm)	Very rich	0.000210028	Yes
872	Yes	Yes	57	Douala	Equatorial facies	Urban	Male	Yes	1st Cycle of Secondary	educate	Rectangular	Soft texture /polyester	Blue	Long Mosquito Net (180cm)	Fourth	0.000168094	Yes
873	Yes	No	49	Douala	Equatorial facies	Urban	Female	Yes	primary school	educate	Pas de Preference	No preference	No preference	No preference	Very rich	0.000192238	No
874	Yes	Yes	35	Douala	Equatorial facies	Urban	Male	Yes	1st Cycle of Secondary	educate	Rectangular	Soft texture /polyester	Blue	Long Mosquito Net (180cm)	Fourth	0.000121288	Yes
875	Yes	No	18	Douala	Equatorial facies	Urban	Female	Yes	2nd cycle of secondary school	educate	Rectangular	Soft texture /polyester	White	Long Mosquito Net (180cm)	Fourth	0.000155302	Yes
876	Yes	Yes	47	Douala	Equatorial facies	Urban	Male	No	2nd cycle of secondary school	educate	Rectangular	Soft texture /polyester	White	Long Mosquito Net (180cm)	Very rich	0.000137613	Yes
877	Yes	Yes	27	Douala	Equatorial facies	Urban	Male	Yes	1st Cycle of Secondary	educate	Pas de Preference	No preference	No preference	No preference	Fourth	0.000147736	No
878	Yes	No	48	Douala	Equatorial facies	Urban	Male	No	2nd cycle of secondary school	educate	Rectangular	Soft texture /polyester	White	Long Mosquito Net (180cm)	Fourth	0.000160261	Yes
879	Yes	Yes	47	Douala	Equatorial facies	Urban	Male	No	2nd cycle of secondary school	educate	Pas de Preference	No preference	No preference	No preference	Fourth	0.000170024	No
880	Yes	No	29	Douala	Equatorial facies	Urban	Male	Yes	2nd cycle of secondary school	educate	Pas de Preference	No preference	No preference	No preference	Fourth	0.000147736	No
881	Yes	Yes	59	Douala	Equatorial facies	Urban	Female	Yes	primary school	educate	Rectangular	Soft texture /polyester	Blue	Long Mosquito Net (180cm)	Fourth	0.000152567	Yes
884	Yes	No	44	Douala	Equatorial facies	Urban	Male	Yes	University	educate	Cone-shaped	Rigid texture/polyethylene	White	Long Mosquito Net (180cm)	Very rich	0.00013822	Yes
885	Yes	Yes	26	Douala	Equatorial facies	Urban	Male	No	primary school	educate	Pas de Preference	No preference	No preference	No preference	Average	0.000147282	No
887	Yes	Yes	24	Douala	Equatorial facies	Urban	Female	No	not educated	not educated	Pas de Preference	No preference	No preference	No preference	Average	0.0001613	No
888	Yes	Yes	34	Douala	Equatorial facies	Urban	Male	Yes	1st Cycle of Secondary	educate	Pas de Preference	No preference	No preference	No preference	Very rich	0.000131096	No
889	Yes	Yes	23	Douala	Equatorial facies	Urban	Male	Yes	2nd cycle of secondary school	educate	Rectangular	Soft texture /polyester	White	Long Mosquito Net (180cm)	Fourth	0.000131096	Yes
890	Yes	No	27	Douala	Equatorial facies	Urban	Male	No	not educated	not educated	Pas de Preference	No preference	No preference	No preference	Very rich	0.000166814	No
893	Yes	Yes	31	Douala	Equatorial facies	Urban	Male	Yes	not educated	not educated	Pas de Preference	No preference	No preference	No preference	Fourth	0.000131096	No
895	Yes	Yes	52	Douala	Equatorial facies	Urban	Female	Yes	primary school	educate	Rectangular	Soft texture /polyester	White	Long Mosquito Net (180cm)	Very rich	0.000140114	Yes
896	Yes	No	22	Douala	Equatorial facies	Urban	Male	Yes	University	educate	Rectangular	No preference	No preference	Long Mosquito Net (180cm)	Fourth	0.000131096	Yes
897	Yes	No	57	Douala	Equatorial facies	Urban	Male	No	2nd cycle of secondary school	educate	Rectangular	Soft texture /polyester	White	Long Mosquito Net (180cm)	Fourth	0.000124984	Yes
898	Yes	No	36	Douala	Equatorial facies	Urban	Male	Yes	University	educate	Cone-shaped	Soft texture /polyester	No preference	Long Mosquito Net (180cm)	Very rich	0.000117959	Yes
899	Yes	No	29	Douala	Equatorial facies	Urban	Male	No	1st Cycle of Secondary	educate	Pas de Preference	No preference	No preference	No preference	Fourth	0.000173689	No
900	Yes	Yes	29	Douala	Equatorial facies	Urban	Male	Yes	University	educate	Pas de Preference	No preference	No preference	No preference	Very rich	0.000133338	No
901	Yes	No	30	Douala	Equatorial facies	Urban	Female	No	1st Cycle of Secondary	educate	Pas de Preference	No preference	No preference	No preference	Very rich	0.000171421	No
902	Yes	Yes	31	Douala	Equatorial facies	Urban	Male	No	University	educate	Pas de Preference	No preference	No preference	No preference	Very rich	0.000153056	No
903	Yes	Yes	32	Douala	Equatorial facies	Urban	Male	No	1st Cycle of Secondary	educate	Pas de Preference	No preference	No preference	No preference	Fourth	0.000159739	No
904	Yes	Yes	36	Douala	Equatorial facies	Urban	Female	Yes	primary school	educate	Pas de Preference	No preference	No preference	No preference	Fourth	0.000117832	No
905	Yes	Yes	40	Douala	Equatorial facies	Urban	Male	No	1st Cycle of Secondary	educate	Pas de Preference	No preference	No preference	No preference	Fourth	0.000118	No
906	Yes	Yes	37	Douala	Equatorial facies	Urban	Male	Yes	University	educate	Pas de Preference	No preference	No preference	No preference	Very rich	0.00012379	No
907	Yes	Yes	51	Douala	Equatorial facies	Urban	Male	No	University	educate	Pas de Preference	No preference	No preference	No preference	Very rich	0.00014674	No
908	Yes	Yes	46	Douala	Equatorial facies	Urban	Male	No	1st Cycle of Secondary	educate	Pas de Preference	No preference	No preference	No preference	Fourth	0.000125918	No
909	Yes	Yes	29	Douala	Equatorial facies	Urban	Male	Yes	2nd cycle of secondary school	educate	Pas de Preference	No preference	No preference	No preference	Fourth	0.000125536	No
910	Yes	Yes	44	Douala	Equatorial facies	Urban	Male	No	2nd cycle of secondary school	educate	Pas de Preference	No preference	No preference	No preference	Very rich	0.000147285	No
911	Yes	Yes	36	Douala	Equatorial facies	Urban	Female	No	University	educate	Rectangular	Soft texture /polyester	White	Long Mosquito Net (180cm)	Very rich	0.000151413	Yes
912	Yes	No	36	Douala	Equatorial facies	Urban	Male	Yes	1st Cycle of Secondary	educate	Pas de Preference	No preference	No preference	No preference	Fourth	0.000135335	No
913	Yes	Yes	38	Douala	Equatorial facies	Urban	Male	No	University	educate	Rectangular	Soft texture /polyester	White	Long Mosquito Net (180cm)	Very rich	0.000157896	Yes
914	Yes	Yes	38	Douala	Equatorial facies	Urban	Female	Yes	University	educate	Cone-shaped	Soft texture /polyester	White	Long Mosquito Net (180cm)	Very rich	0.000115687	Yes
915	Yes	Yes	42	Douala	Equatorial facies	Urban	Male	No	1st Cycle of Secondary	educate	Pas de Preference	No preference	No preference	No preference	Average	0.000140583	No
916	Yes	Yes	43	Douala	Equatorial facies	Urban	Male	No	1st Cycle of Secondary	educate	Rectangular	Soft texture /polyester	White	Long Mosquito Net (180cm)	Very rich	0.000113702	Yes
917	Yes	Yes	34	Douala	Equatorial facies	Urban	Male	Yes	1st Cycle of Secondary	educate	Pas de Preference	No preference	No preference	No preference	Fourth	0.000125536	No
918	Yes		35	Douala	Equatorial facies	Urban	Male	Yes	University	educate	Rectangular	Soft texture /polyester	White	Long Mosquito Net (180cm)	Very rich	0.000122484	Yes
920	Yes	Yes	42	Douala	Equatorial facies	Urban	Male	Yes	2nd cycle of secondary school	educate	Rectangular	Soft texture /polyester	White	Long Mosquito Net (180cm)	Fourth	0.000124595	Yes
921	Yes	Yes	38	Douala	Equatorial facies	Urban	Male	Yes	2nd cycle of secondary school	educate	Rectangular	Soft texture /polyester	White	Long Mosquito Net (180cm)	Very rich	0.000101084	Yes
922	Yes	Yes	72	Douala	Equatorial facies	Urban	Male	No	1st Cycle of Secondary	educate	Pas de Preference	No preference	No preference	No preference	Very rich	0.000102821	No
924	Yes	Yes	41	Douala	Equatorial facies	Urban	Male	No	not educated	not educated	Pas de Preference	No preference	No preference	No preference	Fourth	0.000109388	No
925	Yes	Yes	40	Douala	Equatorial facies	Urban	Male	Yes	2nd cycle of secondary school	educate	Cone-shaped	Soft texture /polyester	Blue	Long Mosquito Net (180cm)	Very rich	0.000106969	Yes
926	Yes	Yes	50	Douala	Equatorial facies	Urban	Male	No	1st Cycle of Secondary	educate	Rectangular	Soft texture /polyester	Blue	Long Mosquito Net (180cm)	Fourth	0.000131896	Yes
927	Yes	No	33	Douala	Equatorial facies	Urban	Male	No	2nd cycle of secondary school	educate	Rectangular	Soft texture /polyester	White	Long Mosquito Net (180cm)	Very rich	0.000131571	Yes
928	Yes	Yes	40	Douala	Equatorial facies	Urban	Male	Yes	2nd cycle of secondary school	educate	Cone-shaped	Soft texture /polyester	Green	Long Mosquito Net (180cm)	Very rich	9.77301e-05	Yes
931	Yes	Yes	50	Douala	Equatorial facies	Urban	Male	No	1st Cycle of Secondary	educate	Pas de Preference	No preference	No preference	No preference	Fourth	0.000115494	No
932	Yes	Yes	31	Douala	Equatorial facies	Urban	Male	No	2nd cycle of secondary school	educate	Rectangular	Soft texture /polyester	White	Long Mosquito Net (180cm)	Very rich	0.000110876	Yes
933	Yes	Yes	28	Douala	Equatorial facies	Urban	Male	Yes	1st Cycle of Secondary	educate	Cone-shaped	Soft texture /polyester	Pink	Long Mosquito Net (180cm)	Fourth	0.000112005	Yes
934	Yes	Yes	34	Douala	Equatorial facies	Urban	Male	Yes	2nd cycle of secondary school	educate	Rectangular	Soft texture /polyester	White	Long Mosquito Net (180cm)	Very rich	0.000121789	Yes
935	Yes	Yes	24	Douala	Equatorial facies	Urban	Male	Yes	1st Cycle of Secondary	educate	Cone-shaped	Soft texture /polyester	Blue	Long Mosquito Net (180cm)	Fourth	0.000112005	Yes
936	Yes	Yes	50	Douala	Equatorial facies	Urban	Male	No	2nd cycle of secondary school	educate	Rectangular	Soft texture /polyester	Blue	Long Mosquito Net (180cm)	Fourth	0.000100669	Yes
937	Yes	Yes	36	Douala	Equatorial facies	Urban	Female	No	2nd cycle of secondary school	educate	Rectangular	Soft texture /polyester	White	Long Mosquito Net (180cm)	Very rich	0.000108442	Yes
938	Yes	Yes	33	Douala	Equatorial facies	Urban	Male	No	2nd cycle of secondary school	educate	Rectangular	Soft texture /polyester	White	Long Mosquito Net (180cm)	Very rich	0.000121789	Yes
939	Yes	Yes	51	Douala	Equatorial facies	Urban	Female	Yes	not educated	not educated	Rectangular	Soft texture /polyester	Blue	Long Mosquito Net (180cm)	Average	0.00012797	Yes
942	Yes	Yes	44	Douala	Equatorial facies	Urban	Male	No	2nd cycle of secondary school	educate	Rectangular	Rigid texture/polyethylene	Blue	Long Mosquito Net (180cm)	Fourth	7.17374e-05	Yes
943	Yes	Yes	32	Douala	Equatorial facies	Urban	Female	Yes	1st Cycle of Secondary	educate	Pas de Preference	No preference	No preference	No preference	Very rich	8.81396e-05	No
944	Yes	Yes	39	Douala	Equatorial facies	Urban	Female	No	2nd cycle of secondary school	educate	Rectangular	Soft texture /polyester	White	Long Mosquito Net (180cm)	Very rich	9.77312e-05	Yes
945	Yes	Yes	21	Douala	Equatorial facies	Urban	Female	No	1st Cycle of Secondary	educate	Rectangular	Soft texture /polyester	Green	Long Mosquito Net (180cm)	Fourth	0.000105684	Yes
947	Yes	Yes	63	Douala	Equatorial facies	Urban	Male	Yes	primary school	educate	Rectangular	Soft texture /polyester	Blue	Long Mosquito Net (180cm)	Very rich	9.6774e-05	Yes
948	Yes	Yes	39	Douala	Equatorial facies	Urban	Male	Yes	not educated	not educated	Rectangular	Soft texture /polyester	Blue	Long Mosquito Net (180cm)	Fourth	8.81396e-05	Yes
950	Yes	Yes	47	Douala	Equatorial facies	Urban	Female	Yes	1st Cycle of Secondary	educate	Rectangular	Soft texture /polyester	White	Long Mosquito Net (180cm)	Very rich	9.22332e-05	Yes
951	Yes	Yes	30	Douala	Equatorial facies	Urban	Female	No	1st Cycle of Secondary	educate	Rectangular	Soft texture /polyester	Blue	Long Mosquito Net (180cm)	Fourth	9.25988e-05	Yes
952	Yes		62	Douala	Equatorial facies	Urban	Male	Yes	1st Cycle of Secondary	educate	Cone-shaped	Soft texture /polyester	No preference	Long Mosquito Net (180cm)	Fourth	5.94744e-05	Yes
954	Yes	Yes	31	Douala	Equatorial facies	Urban	Male	Yes	University	educate	Rectangular	Soft texture /polyester	Blue	Long Mosquito Net (180cm)	Fourth	0.000105684	Yes
955	Yes	No	41	Douala	Equatorial facies	Urban	Male	No	1st Cycle of Secondary	educate	Rectangular	Soft texture /polyester	White	Long Mosquito Net (180cm)	Very rich	0.000104412	Yes
956	Yes	Yes	52	Douala	Equatorial facies	Urban	Male	Yes	primary school	educate	Rectangular	Soft texture /polyester	No preference	Long Mosquito Net (180cm)	Very rich	8.87041e-05	Yes
957	Yes	Yes	53	Douala	Equatorial facies	Urban	Female	No	not educated	not educated	Rectangular	Soft texture /polyester	No preference	Long Mosquito Net (180cm)	Fourth	0.000151002	Yes
958	Yes	No	27	Douala	Equatorial facies	Urban	Male	Yes	2nd cycle of secondary school	educate	Rectangular	Soft texture /polyester	Blue	Long Mosquito Net (180cm)	Fourth	8.58945e-05	Yes
959	Yes	Yes	48	Douala	Equatorial facies	Urban	Female	No	1st Cycle of Secondary	educate	Pas de Preference	No preference	No preference	No preference	Fourth	9.31767e-05	No
960	Yes	No	25	Douala	Equatorial facies	Urban	Male	Yes	University	educate	Cone-shaped	Rigid texture/polyethylene	White	Long Mosquito Net (180cm)	Very rich	8.58945e-05	Yes
961	Yes	Yes	41	Douala	Equatorial facies	Urban	Female	Yes	1st Cycle of Secondary	educate	Rectangular	Soft texture /polyester	White	Long Mosquito Net (180cm)	Very rich	0.00018771	Yes
962	Yes	Yes	42	Douala	Equatorial facies	Urban	Male	Yes	University	educate	Pas de Preference	No preference	No preference	No preference	Very rich	0.000189702	No
964	Yes	Yes	26	Douala	Equatorial facies	Urban	Female	Yes	1st Cycle of Secondary	educate	Rectangular	Soft texture /polyester	White	Long Mosquito Net (180cm)	Average	0.000232702	Yes
965	Yes	Yes	30	Douala	Equatorial facies	Urban	Female	No	primary school	educate	Pas de Preference	No preference	No preference	No preference	Very rich	0.000207603	No
966	Yes	Yes	22	Douala	Equatorial facies	Urban	Male	Yes	1st Cycle of Secondary	educate	Pas de Preference	No preference	No preference	No preference	Average	0.000196767	No
968	Yes	Yes		Douala	Equatorial facies	Urban	Male	Yes	primary school	educate	Rectangular	Soft texture /polyester	Green	Long Mosquito Net (180cm)	Fourth	0.000164479	Yes
970	Yes	Yes	31	Douala	Equatorial facies	Urban	Female	No	primary school	educate	Rectangular	Soft texture /polyester	White	No preference	Average	0.000214584	Yes
971	Yes	Yes	51	Douala	Equatorial facies	Urban	Male	Yes	1st Cycle of Secondary	educate	Rectangular	Soft texture /polyester	White	Long Mosquito Net (180cm)	Fourth	0.000186498	Yes
972	Yes	No	33	Douala	Equatorial facies	Urban	Female	No	primary school	educate	Rectangular	Soft texture /polyester	No preference	Long Mosquito Net (180cm)	Fourth	0.000248518	Yes
973	Yes	No	26	Douala	Equatorial facies	Urban	Male	No	1st Cycle of Secondary	educate	Rectangular	Soft texture /polyester	Blue	Long Mosquito Net (180cm)	Fourth	0.000214584	Yes
974	Yes	Yes	57	Douala	Equatorial facies	Urban	Male	Yes	1st Cycle of Secondary	educate	Rectangular	Soft texture /polyester	White	Long Mosquito Net (180cm)	Very rich	0.000207248	Yes
977	Yes	Yes	28	Douala	Equatorial facies	Urban	Male	Yes	1st Cycle of Secondary	educate	Rectangular	Soft texture /polyester	White	Long Mosquito Net (180cm)	Fourth	0.000206647	Yes
979	Yes	Yes	27	Douala	Equatorial facies	Urban	Female	No	University	educate	Rectangular	Soft texture /polyester	Blue	Long Mosquito Net (180cm)	Very rich	0.000232702	Yes
980	Yes	No	33	Douala	Equatorial facies	Urban	Female	No	primary school	educate	Rectangular	Soft texture /polyester	White	Long Mosquito Net (180cm)	Fourth	0.000219776	Yes
981	Yes	No	49	Douala	Equatorial facies	Urban	Male	No	University	educate	Rectangular	Soft texture /polyester	White	Long Mosquito Net (180cm)	Very rich	0.000134574	Yes
982	Yes	No	37	Douala	Equatorial facies	Urban	Male	No	University	educate	Pas de Preference	No preference	No preference	No preference	Very rich	0.000144845	No
983	Yes	Yes	40	Douala	Equatorial facies	Urban	Male	Yes	University	educate	Rectangular	Soft texture /polyester	White	Long Mosquito Net (180cm)	Very rich	0.000124084	Yes
984	Yes	Yes	26	Douala	Equatorial facies	Urban	Male	Yes	University	educate	Rectangular	Soft texture /polyester	White	Long Mosquito Net (180cm)	Very rich	0.000146857	Yes
985	Yes	Yes	27	Douala	Equatorial facies	Urban	Female	Yes	2nd cycle of secondary school	educate	Rectangular	Soft texture /polyester	White	Long Mosquito Net (180cm)	Very rich	0.000148385	Yes
987	Yes	Yes	32	Douala	Equatorial facies	Urban	Male	Yes	2nd cycle of secondary school	educate	Rectangular	Soft texture /polyester	White	Long Mosquito Net (180cm)	Very rich	0.000141155	Yes
988	Yes	Yes	47	Douala	Equatorial facies	Urban	Female	Yes	2nd cycle of secondary school	educate	Pas de Preference	No preference	No preference	No preference	Very rich	0.000132492	No
989	Yes	No	42	Douala	Equatorial facies	Urban	Male	Yes	University	educate	Rectangular	Soft texture /polyester	White	Long Mosquito Net (180cm)	Very rich	0.000137723	Yes
990	Yes	No	66	Douala	Equatorial facies	Urban	Female	Yes	University	educate	Pas de Preference	No preference	No preference	No preference	Very rich	0.000183676	No
991	Yes	Yes	37	Douala	Equatorial facies	Urban	Male	No	2nd cycle of secondary school	educate	Rectangular	Soft texture /polyester	White	Long Mosquito Net (180cm)	Very rich	0.000139192	Yes
992	Yes	Yes	70	Douala	Equatorial facies	Urban	Male	Yes	2nd cycle of secondary school	educate	Cone-shaped	Soft texture /polyester	White	Long Mosquito Net (180cm)	Very rich	0.000134574	Yes
993	Yes	Yes	26	Douala	Equatorial facies	Urban	Male	No	2nd cycle of secondary school	educate	Cone-shaped	Rigid texture/polyethylene	Pink	Long Mosquito Net (180cm)	Very rich	0.000167704	Yes
995	Yes	Yes	27	Douala	Equatorial facies	Urban	Male	No	2nd cycle of secondary school	educate	Pas de Preference	No preference	No preference	No preference	Very rich	0.000152676	No
997	Yes	Yes	36	Douala	Equatorial facies	Urban	Male	No	1st Cycle of Secondary	educate	Rectangular	Soft texture /polyester	White	Long Mosquito Net (180cm)	Very rich	0.000125653	Yes
998	Yes	Yes	22	Douala	Equatorial facies	Urban	Male	Yes	University	educate	Rectangular	Soft texture /polyester	White	Long Mosquito Net (180cm)	Very rich	0.000141155	Yes
999	Yes	Yes	35	Douala	Equatorial facies	Urban	Male	Yes	1st Cycle of Secondary	educate	Rectangular	Soft texture /polyester	White	Long Mosquito Net (180cm)	Very rich	0.000120656	Yes
1001	Yes	Yes	33	Douala	Equatorial facies	Urban	Male	No	primary school	educate	Pas de Preference	No preference	No preference	No preference	Average	0.000129462	No
1002	Yes	Yes	36	Douala	Equatorial facies	Urban	Female	No	primary school	educate	Rectangular	Soft texture /polyester	Blue	Long Mosquito Net (180cm)	Average	0.000117876	Yes
1003	Yes	No	50	Douala	Equatorial facies	Urban	Male	No	University	educate	Pas de Preference	No preference	No preference	No preference	Very rich	0.000125859	No
1004	Yes	Yes	31	Douala	Equatorial facies	Urban	Male	Yes	1st Cycle of Secondary	educate	Cone-shaped	Rigid texture/polyethylene	Blue	Long Mosquito Net (180cm)	Fourth	0.000117569	Yes
1005	Yes	No	28	Douala	Equatorial facies	Urban	Female	No	1st Cycle of Secondary	educate	Cone-shaped	Soft texture /polyester	Blue	Long Mosquito Net (180cm)	Fourth	0.000120529	Yes
1006	Yes	Yes	37	Douala	Equatorial facies	Urban	Male	Yes	University	educate	Rectangular	Soft texture /polyester	White	Long Mosquito Net (180cm)	Very rich	9.80516e-05	Yes
1007	Yes	Yes	27	Douala	Equatorial facies	Urban	Female	Yes	1st Cycle of Secondary	educate	Rectangular	Soft texture /polyester	Blue	Long Mosquito Net (180cm)	Fourth	0.000117569	Yes
1009	Yes	Yes	37	Douala	Equatorial facies	Urban	Female	Yes	1st Cycle of Secondary	educate	Rectangular	Soft texture /polyester	Blue	Long Mosquito Net (180cm)	Average	8.96893e-05	Yes
1010	Yes	Yes	49	Douala	Equatorial facies	Urban	Male	No	2nd cycle of secondary school	educate	Rectangular	Soft texture /polyester	White	Long Mosquito Net (180cm)	Fourth	0.000108722	Yes
1011	Yes	Yes	37	Douala	Equatorial facies	Urban	Male	Yes	1st Cycle of Secondary	educate	Pas de Preference	No preference	No preference	No preference	Very rich	0.000137625	No
1012	Yes	Yes	46	Douala	Equatorial facies	Urban	Male	Yes	University	educate	Rectangular	Soft texture /polyester	White	Long Mosquito Net (180cm)	Very rich	9.76547e-05	Yes
1015	Yes	Yes	32	Douala	Equatorial facies	Urban	Female	No	1st Cycle of Secondary	educate	Pas de Preference	No preference	No preference	Long Mosquito Net (180cm)	Fourth	0.000119122	Yes
1016	Yes	Yes	42	Douala	Equatorial facies	Urban	Male	No	1st Cycle of Secondary	educate	Pas de Preference	No preference	No preference	No preference	Very rich	0.000122072	No
1017	Yes	No	41	Douala	Equatorial facies	Urban	Male	No	University	educate	Rectangular	Soft texture /polyester	Blue	Long Mosquito Net (180cm)	Very rich	0.000120185	Yes
1018	Yes	Yes	42	Douala	Equatorial facies	Urban	Male	No	University	educate	Rectangular	Soft texture /polyester	White	Long Mosquito Net (180cm)	Fourth	0.000113833	Yes
1019	Yes	Yes	30	Douala	Equatorial facies	Urban	Female	No	1st Cycle of Secondary	educate	Cone-shaped	Soft texture /polyester	White	Long Mosquito Net (180cm)	Fourth	0.000112108	Yes
1020	Yes	Yes	39	Douala	Equatorial facies	Urban	Male	No	primary school	educate	Rectangular	Soft texture /polyester	Green	Long Mosquito Net (180cm)	Average	0.000101965	Yes
1021	Yes	No	21	Douala	Equatorial facies	Urban	Female	Yes	University	educate	Rectangular	Soft texture /polyester	White	Long Mosquito Net (180cm)	Very rich	0.000229578	Yes
1022	Yes	No	59	Douala	Equatorial facies	Urban	Male	No	primary school	educate	Rectangular	Soft texture /polyester	Blue	Long Mosquito Net (180cm)	Very rich	0.000246054	Yes
1023	Yes	Yes	42	Douala	Equatorial facies	Urban	Male	No	primary school	educate	Pas de Preference	No preference	No preference	No preference	Very rich	0.00026697	No
1024	Yes	Yes	40	Douala	Equatorial facies	Urban	Female	Yes	2nd cycle of secondary school	educate	Rectangular	Soft texture /polyester	White	Long Mosquito Net (180cm)	Very rich	0.000213431	Yes
1026	Yes	No	43	Douala	Equatorial facies	Urban	Male	No	primary school	educate	Rectangular	Soft texture /polyester	White	Long Mosquito Net (180cm)	Very rich	0.000215355	Yes
1027	Yes	Yes	28	Douala	Equatorial facies	Urban	Male	Yes	2nd cycle of secondary school	educate	Cone-shaped	Soft texture /polyester	White	Long Mosquito Net (180cm)	Fourth	0.000268708	Yes
1028	Yes	Yes	53	Douala	Equatorial facies	Urban	Male	No	2nd cycle of secondary school	educate	Rectangular	Rigid texture/polyethylene	White	Long Mosquito Net (180cm)	Very rich	0.000182397	Yes
1029	Yes		46	Douala	Equatorial facies	Urban	Female	Yes	1st Cycle of Secondary	educate	Pas de Preference	No preference	No preference	No preference	Very rich	0.000222127	No
1030	Yes	Yes	32	Douala	Equatorial facies	Urban	Male	Yes	1st Cycle of Secondary	educate	Rectangular	Soft texture /polyester	White	Long Mosquito Net (180cm)	Very rich	0.000257021	Yes
1034	Yes	Yes	32	Douala	Equatorial facies	Urban	Male	Yes	2nd cycle of secondary school	educate	Rectangular	Soft texture /polyester	White	Long Mosquito Net (180cm)	Very rich	0.000218392	Yes
1035	Yes	Yes	55	Douala	Equatorial facies	Urban	Female	No	primary school	educate	Rectangular	Soft texture /polyester	Blue	Long Mosquito Net (180cm)	Very rich	0.000255657	Yes
1036	Yes	Yes	36	Douala	Equatorial facies	Urban	Male	Yes	University	educate	Rectangular	Soft texture /polyester	White	Long Mosquito Net (180cm)	Very rich	0.000186675	Yes
1037	Yes	Yes	38	Douala	Equatorial facies	Urban	Male	Yes	University	educate	Pas de Preference	No preference	No preference	No preference	Very rich	0.000196507	No
1038	Yes	No	31	Douala	Equatorial facies	Urban	Female	Yes	2nd cycle of secondary school	educate	Rectangular	Soft texture /polyester	White	Long Mosquito Net (180cm)	Very rich	0.000229578	Yes
1041	Yes	Yes	53	Douala	Equatorial facies	Urban	Male	No	primary school	educate	Cone-shaped	Soft texture /polyester	Green	Long Mosquito Net (180cm)	Very rich	0.000168444	Yes
1042	Yes	Yes	37	Douala	Equatorial facies	Urban	Male	No	University	educate	Cone-shaped	Soft texture /polyester	Blue	Long Mosquito Net (180cm)	Very rich	0.000145984	Yes
1047	Yes	Yes	58	Douala	Equatorial facies	Urban	Female	No	2nd cycle of secondary school	educate	Pas de Preference	No preference	No preference	No preference	Fourth	0.000192638	No
1050	Yes	Yes	48	Douala	Equatorial facies	Urban	Female	Yes	2nd cycle of secondary school	educate	Rectangular	Soft texture /polyester	White	Long Mosquito Net (180cm)	Very rich	0.000135535	Yes
1051	Yes	Yes	62	Douala	Equatorial facies	Urban	Female	Yes	2nd cycle of secondary school	educate	Rectangular	Soft texture /polyester	White	Long Mosquito Net (180cm)	Very rich	0.00014468	Yes
1053	Yes	Yes	33	Douala	Equatorial facies	Urban	Male	No	1st Cycle of Secondary	educate	Rectangular	Soft texture /polyester	White	Long Mosquito Net (180cm)	Very rich	0.000196142	Yes
1054	Yes	Yes	33	Douala	Equatorial facies	Urban	Female	Yes	2nd cycle of secondary school	educate	Rectangular	Soft texture /polyester	White	Long Mosquito Net (180cm)	Very rich	0.00020954	Yes
1055	Yes	Yes	22	Douala	Equatorial facies	Urban	Male	Yes	1st Cycle of Secondary	educate	Rectangular	Soft texture /polyester	White	Long Mosquito Net (180cm)	Very rich	0.000154023	Yes
1056	Yes	Yes	47	Douala	Equatorial facies	Urban	Male	Yes	2nd cycle of secondary school	educate	Rectangular	Soft texture /polyester	White	Long Mosquito Net (180cm)	Very rich	0.000118782	Yes
1059	Yes	Yes	48	Douala	Equatorial facies	Urban	Male	Yes	2nd cycle of secondary school	educate	Pas de Preference	No preference	No preference	No preference	Very rich	0.000128749	No
1060	Yes	No	32	Douala	Equatorial facies	Urban	Male	Yes	1st Cycle of Secondary	educate	Cone-shaped	Soft texture /polyester	White	Long Mosquito Net (180cm)	Very rich	0.000148043	Yes
1063	Yes	No	28	Douala	Equatorial facies	Urban	Female	Yes	1st Cycle of Secondary	educate	Rectangular	Soft texture /polyester	Blue	Long Mosquito Net (180cm)	Fourth	0.000228374	Yes
1064	Yes	No	41	Douala	Equatorial facies	Urban	Male	No	primary school	educate	Pas de Preference	No preference	No preference	No preference	Fourth	0.000226697	No
1065	Yes	Yes	34	Douala	Equatorial facies	Urban	Male	No	University	educate	Rectangular	Soft texture /polyester	No preference	Long Mosquito Net (180cm)	Very rich	0.000276437	Yes
1066	Yes	Yes	52	Douala	Equatorial facies	Urban	Female	No	not educated	not educated	Rectangular	Soft texture /polyester	Blue	Long Mosquito Net (180cm)	Fourth	0.000277499	Yes
1067	Yes	Yes	56	Douala	Equatorial facies	Urban	Female	No	primary school	educate	Rectangular	Soft texture /polyester	White	Long Mosquito Net (180cm)	Very rich	0.000289271	Yes
1068	Yes	No	44	Douala	Equatorial facies	Urban	Male	No	University	educate	Pas de Preference	No preference	No preference	No preference	Very rich	0.000190972	No
1069	Yes	Yes	58	Douala	Equatorial facies	Urban	Female	No	primary school	educate	Rectangular	No preference	Blue	Long Mosquito Net (180cm)	Fourth	0.000241245	Yes
1073	Yes	No	31	Douala	Equatorial facies	Urban	Female	Yes	1st Cycle of Secondary	educate	Pas de Preference	No preference	No preference	No preference	Very rich	0.000255673	No
1075	Yes	Yes	47	Douala	Equatorial facies	Urban	Male	Yes	1st Cycle of Secondary	educate	Pas de Preference	No preference	No preference	No preference	Fourth	0.000198892	No
1078	Yes	Yes	46	Douala	Equatorial facies	Urban	Female	Yes	primary school	educate	Rectangular	Soft texture /polyester	Blue	Long Mosquito Net (180cm)	Average	0.00022982	Yes
1080	Yes	Yes	60	Douala	Equatorial facies	Urban	Female	Yes	primary school	educate	Pas de Preference	No preference	No preference	No preference	Fourth	0.000294253	No
1081	Yes	No	60	Douala	Equatorial facies	Urban	Male	No	University	educate	Rectangular	Soft texture /polyester	White	Long Mosquito Net (180cm)	Very rich	0.000138635	Yes
1082	Yes	Yes	68	Douala	Equatorial facies	Urban	Male	Yes	University	educate	Rectangular	Soft texture /polyester	White	Long Mosquito Net (180cm)	Very rich	0.000116043	Yes
1083	Yes	Yes	38	Douala	Equatorial facies	Urban	Female	Yes	2nd cycle of secondary school	educate	Rectangular	Soft texture /polyester	White	Long Mosquito Net (180cm)	Very rich	0.000104381	Yes
1085	Yes	Yes	37	Douala	Equatorial facies	Urban	Male	Yes	University	educate	Rectangular	Soft texture /polyester	White	Long Mosquito Net (180cm)	Very rich	0.000114113	Yes
1087	Yes	Yes	41	Douala	Equatorial facies	Urban	Male	Yes	University	educate	Rectangular	Soft texture /polyester	White	Long Mosquito Net (180cm)	Very rich	8.92261e-05	Yes
1090	Yes	Yes	31	Douala	Equatorial facies	Urban	Male	Yes	University	educate	Rectangular	Soft texture /polyester	Blue	Long Mosquito Net (180cm)	Very rich	0.000147337	Yes
1092	Yes	No	59	Douala	Equatorial facies	Urban	Male	No	2nd cycle of secondary school	educate	Rectangular	Soft texture /polyester	White	Long Mosquito Net (180cm)	Very rich	0.000114641	Yes
1093	Yes	Yes	37	Douala	Equatorial facies	Urban	Female	Yes	2nd cycle of secondary school	educate	Rectangular	Rigid texture/polyethylene	Green	Long Mosquito Net (180cm)	Very rich	0.000149274	Yes
1094	Yes	Yes	64	Douala	Equatorial facies	Urban	Female	Yes	2nd cycle of secondary school	educate	Rectangular	Soft texture /polyester	White	Long Mosquito Net (180cm)	Very rich	0.000118856	Yes
1095	Yes	Yes	50	Douala	Equatorial facies	Urban	Female	Yes	primary school	educate	Rectangular	Soft texture /polyester	White	Long Mosquito Net (180cm)	Very rich	0.000128176	Yes
1096	Yes	Yes	76	Douala	Equatorial facies	Urban	Male	Yes	2nd cycle of secondary school	educate	Rectangular	Soft texture /polyester	White	Long Mosquito Net (180cm)	Very rich	0.000108502	Yes
1097	Yes	Yes	60	Douala	Equatorial facies	Urban	Female	Yes	2nd cycle of secondary school	educate	Rectangular	Soft texture /polyester	White	Long Mosquito Net (180cm)	Very rich	0.000119394	Yes
1099	Yes	Yes	31	Douala	Equatorial facies	Urban	Male	Yes	2nd cycle of secondary school	educate	Rectangular	Soft texture /polyester	White	Long Mosquito Net (180cm)	Very rich	0.000111206	Yes
1101	Yes	Yes	65	Douala	Equatorial facies	Urban	Male	Yes	primary school	educate	Rectangular	Rigid texture/polyethylene	Blue	Long Mosquito Net (180cm)	Fourth	0.000457485	Yes
1102	Yes		64	Douala	Equatorial facies	Urban	Male	Yes	primary school	educate	Rectangular	Soft texture /polyester	White	Long Mosquito Net (180cm)	Fourth	0.000417318	Yes
1103	Yes	Yes	44	Douala	Equatorial facies	Urban	Female	No	primary school	educate	Pas de Preference	No preference	No preference	No preference	Average	0.00059904	No
1106	Yes	Yes	31	Douala	Equatorial facies	Urban	Female	Yes	University	educate	Cone-shaped	Rigid texture/polyethylene	White	Long Mosquito Net (180cm)	Fourth	0.000524309	Yes
1107	Yes	No	39	Douala	Equatorial facies	Urban	Male	Yes	University	educate	Rectangular	Soft texture /polyester	White	Long Mosquito Net (180cm)	Very rich	0.000468189	Yes
1108	Yes	No	37	Douala	Equatorial facies	Urban	Male	Yes	University	educate	Pas de Preference	No preference	No preference	No preference	Very rich	0.000517313	No
1109	Yes	Yes	46	Douala	Equatorial facies	Urban	Female	Yes	2nd cycle of secondary school	educate	Pas de Preference	No preference	No preference	No preference	Very rich	0.000521358	No
1110	Yes	Yes	57	Douala	Equatorial facies	Urban	Female	No	1st Cycle of Secondary	educate	Rectangular	Soft texture /polyester	White	Long Mosquito Net (180cm)	Fourth	0.000612125	Yes
1111	Yes	No	45	Douala	Equatorial facies	Urban	Male	Yes	2nd cycle of secondary school	educate	Rectangular	Soft texture /polyester	White	Long Mosquito Net (180cm)	Very rich	0.000492401	Yes
1112	Yes	No	36	Douala	Equatorial facies	Urban	Male	Yes	University	educate	Pas de Preference	No preference	No preference	No preference	Very rich	0.000431772	No
1113	Yes	Yes	39	Douala	Equatorial facies	Urban	Male	Yes	University	educate	Rectangular	Soft texture /polyester	White	Long Mosquito Net (180cm)	Very rich	0.000487273	Yes
1116	Yes		69	Douala	Equatorial facies	Urban	Female	Yes	primary school	educate	Pas de Preference	No preference	No preference	No preference	Fourth	0.000385013	No
1118	Yes		42	Douala	Equatorial facies	Urban	Male	No	2nd cycle of secondary school	educate	Rectangular	Soft texture /polyester	White	Long Mosquito Net (180cm)	Very rich	0.000476261	Yes
1119	Yes	Yes	60	Douala	Equatorial facies	Urban	Female	No	primary school	educate	Rectangular	Soft texture /polyester	Blue	Long Mosquito Net (180cm)	Fourth	0.000578771	Yes
1120	Yes	No	33	Douala	Equatorial facies	Urban	Male	Yes	University	educate	Cone-shaped	Soft texture /polyester	White	Long Mosquito Net (180cm)	Very rich	0.000544447	Yes
1121	Yes	Yes	29	Douala	Equatorial facies	Urban	Female	Yes	2nd cycle of secondary school	educate	Rectangular	Soft texture /polyester	White	Long Mosquito Net (180cm)	Very rich	9.54567e-05	Yes
1123	Yes	No	54	Douala	Equatorial facies	Urban	Male	Yes	2nd cycle of secondary school	educate	Rectangular	Soft texture /polyester	White	Long Mosquito Net (180cm)	Very rich	7.24312e-05	Yes
1124	Yes	No	31	Douala	Equatorial facies	Urban	Female	No	University	educate	Rectangular	Soft texture /polyester	White	Long Mosquito Net (180cm)	Very rich	0.000109524	Yes
1125	Yes	Yes	24	Douala	Equatorial facies	Urban	Male	No	University	educate	Rectangular	Soft texture /polyester	Blue	Long Mosquito Net (180cm)	Average	0.000105851	Yes
1127	Yes	Yes	29	Douala	Equatorial facies	Urban	Male	Yes	2nd cycle of secondary school	educate	Rectangular	Soft texture /polyester	White	Long Mosquito Net (180cm)	Very rich	9.08059e-05	Yes
1129	Yes	No	53	Douala	Equatorial facies	Urban	Male	No	University	educate	Rectangular	Soft texture /polyester	White	Long Mosquito Net (180cm)	Very rich	8.69818e-05	Yes
1130	Yes	Yes	52	Douala	Equatorial facies	Urban	Female	Yes	University	educate	Pas de Preference	No preference	No preference	No preference	Very rich	9.70522e-05	No
1131	Yes	Yes	52	Douala	Equatorial facies	Urban	Female	Yes	2nd cycle of secondary school	educate	Rectangular	Rigid texture/polyethylene	Blue	Long Mosquito Net (180cm)	Very rich	7.41098e-05	Yes
1132	Yes	Yes	52	Douala	Equatorial facies	Urban	Male	Yes	University	educate	Rectangular	Soft texture /polyester	No preference	Long Mosquito Net (180cm)	Very rich	8.31335e-05	Yes
1133	Yes	Yes	33	Douala	Equatorial facies	Urban	Male	Yes	2nd cycle of secondary school	educate	Rectangular	Soft texture /polyester	White	Long Mosquito Net (180cm)	Very rich	9.08059e-05	Yes
1134	Yes	Yes	25	Douala	Equatorial facies	Urban	Female	Yes	University	educate	Cone-shaped	Soft texture /polyester	Pink	Long Mosquito Net (180cm)	Very rich	0.000128526	Yes
1136	Yes	Yes	38	Douala	Equatorial facies	Urban	Male	Yes	University	educate	Rectangular	Soft texture /polyester	White	Long Mosquito Net (180cm)	Very rich	8.65721e-05	Yes
1137	Yes	Yes	73	Douala	Equatorial facies	Urban	Male	No	1st Cycle of Secondary	educate	Rectangular	Soft texture /polyester	White	Long Mosquito Net (180cm)	Fourth	7.8971e-05	Yes
1138	Yes	No	25	Douala	Equatorial facies	Urban	Male	Yes	University	educate	Pas de Preference	No preference	No preference	No preference	Fourth	9.08059e-05	No
1140	Yes	Yes	48	Douala	Equatorial facies	Urban	Male	No	2nd cycle of secondary school	educate	Rectangular	Soft texture /polyester	White	Long Mosquito Net (180cm)	Very rich	0.000119605	Yes
1141	Yes	Yes	23	Douala	Equatorial facies	Urban	Female	No	1st Cycle of Secondary	educate	Cone-shaped	Soft texture /polyester	White	Long Mosquito Net (180cm)	Fourth	0.000210959	Yes
1143	Yes	Yes	41	Douala	Equatorial facies	Urban	Male	Yes	1st Cycle of Secondary	educate	Cone-shaped	Rigid texture/polyethylene	White	Long Mosquito Net (180cm)	Very rich	0.000113587	Yes
1144	Yes	No	35	Douala	Equatorial facies	Urban	Female	No	2nd cycle of secondary school	educate	Rectangular	Soft texture /polyester	Blue	Long Mosquito Net (180cm)	Very rich	0.000178303	Yes
1151	Yes	No	35	Douala	Equatorial facies	Urban	Female	No	University	educate	Rectangular	No preference	White	Long Mosquito Net (180cm)	Very rich	0.00015357	Yes
1152	Yes	Yes	42	Douala	Equatorial facies	Urban	Female	Yes	1st Cycle of Secondary	educate	Rectangular	Soft texture /polyester	Blue	Long Mosquito Net (180cm)	Fourth	0.000178303	Yes
1153	Yes	Yes	62	Douala	Equatorial facies	Urban	Male	No	primary school	educate	Rectangular	Soft texture /polyester	Blue	Long Mosquito Net (180cm)	Very rich	0.000152015	Yes
1154	Yes	Yes	61	Douala	Equatorial facies	Urban	Female	Yes	primary school	educate	Rectangular	Soft texture /polyester	White	Short Mosquito Net (150cm)	Average	0.000176729	Yes
1157	Yes	No	42	Douala	Equatorial facies	Urban	Female	Yes	2nd cycle of secondary school	educate	Pas de Preference	No preference	No preference	No preference	Very rich	0.000145503	No
1158	Yes	No	38	Douala	Equatorial facies	Urban	Male	No	University	educate	Pas de Preference	No preference	No preference	No preference	Very rich	0.000131868	No
1159	Yes	No	40	Douala	Equatorial facies	Urban	Male	No	University	educate	Pas de Preference	No preference	No preference	No preference	Very rich	0.000151067	No
1160	Yes	Yes	40	Douala	Equatorial facies	Urban	Male	Yes	primary school	educate	Rectangular	Soft texture /polyester	Blue	Long Mosquito Net (180cm)	Very rich	0.000124446	Yes
1161	Yes	Yes	42	Douala	Equatorial facies	Urban	Male	Yes	University	educate	Cone-shaped	Soft texture /polyester	White	Long Mosquito Net (180cm)	Very rich	9.14765e-05	Yes
1162	Yes	Yes	64	Douala	Equatorial facies	Urban	Female	No	1st Cycle of Secondary	educate	Pas de Preference	No preference	No preference	No preference	Very rich	0.000156845	No
1164	Yes	Yes	29	Douala	Equatorial facies	Urban	Male	Yes	2nd cycle of secondary school	educate	Rectangular	Soft texture /polyester	Blue	Long Mosquito Net (180cm)	Very rich	0.000112085	Yes
1165	Yes	Yes	37	Douala	Equatorial facies	Urban	Male	Yes	2nd cycle of secondary school	educate	Rectangular	Soft texture /polyester	White	Long Mosquito Net (180cm)	Very rich	9.20194e-05	Yes
1166	Yes	Yes	48	Douala	Equatorial facies	Urban	Female	Yes	primary school	educate	Rectangular	Soft texture /polyester	No preference	Long Mosquito Net (180cm)	Very rich	0.000160482	Yes
1167	Yes	No	56	Douala	Equatorial facies	Urban	Male	No	2nd cycle of secondary school	educate	Rectangular	Soft texture /polyester	White	Long Mosquito Net (180cm)	Very rich	0.000138481	Yes
1169	Yes	Yes	31	Douala	Equatorial facies	Urban	Male	No	University	educate	Rectangular	Soft texture /polyester	Blue	Long Mosquito Net (180cm)	Very rich	0.000124275	Yes
1170	Yes	Yes	48	Douala	Equatorial facies	Urban	Male	No	University	educate	Rectangular	Soft texture /polyester	Blue	Long Mosquito Net (180cm)	Very rich	0.000111245	Yes
1171	Yes	Yes	37	Douala	Equatorial facies	Urban	Male	Yes	2nd cycle of secondary school	educate	Rectangular	Soft texture /polyester	White	Long Mosquito Net (180cm)	Very rich	9.20194e-05	Yes
1172	Yes	No	29	Douala	Equatorial facies	Urban	Male	Yes	University	educate	Pas de Preference	No preference	No preference	No preference	Very rich	0.000142623	No
1173	Yes	Yes	42	Douala	Equatorial facies	Urban	Male	Yes	University	educate	Rectangular	Soft texture /polyester	White	Long Mosquito Net (180cm)	Very rich	0.000108006	Yes
1174	Yes	Yes	50	Douala	Equatorial facies	Urban	Male	Yes	University	educate	Pas de Preference	No preference	No preference	No preference	Very rich	9.36111e-05	No
1175	Yes	Yes	31	Douala	Equatorial facies	Urban	Male	Yes	1st Cycle of Secondary	educate	Rectangular	Soft texture /polyester	White	Long Mosquito Net (180cm)	Very rich	0.000112085	Yes
1177	Yes	Yes	32	Douala	Equatorial facies	Urban	Female	Yes	2nd cycle of secondary school	educate	Cone-shaped	Soft texture /polyester	Green	Long Mosquito Net (180cm)	Very rich	0.000133166	Yes
1178	Yes	Yes	38	Douala	Equatorial facies	Urban	Male	Yes	2nd cycle of secondary school	educate	Rectangular	Soft texture /polyester	Blue	Long Mosquito Net (180cm)	Very rich	0.000100853	Yes
1179	Yes	Yes	37	Douala	Equatorial facies	Urban	Male	Yes	2nd cycle of secondary school	educate	Rectangular	Soft texture /polyester	White	Long Mosquito Net (180cm)	Very rich	0.000100853	Yes
1181	Yes	Yes	49	Douala	Equatorial facies	Urban	Male	Yes	University	educate	Cone-shaped	Soft texture /polyester	White	Long Mosquito Net (180cm)	Very rich	0.000293746	Yes
1182	Yes	No	59	Douala	Equatorial facies	Urban	Female	Yes	University	educate	Cone-shaped	Soft texture /polyester	White	Long Mosquito Net (180cm)	Very rich	0.000326341	Yes
1183	Yes	Yes	39	Douala	Equatorial facies	Urban	Male	Yes	University	educate	Rectangular	Soft texture /polyester	White	Long Mosquito Net (180cm)	Very rich	0.000288702	Yes
1185	Yes	Yes	37	Douala	Equatorial facies	Urban	Male	Yes	2nd cycle of secondary school	educate	Rectangular	Soft texture /polyester	White	Long Mosquito Net (180cm)	Very rich	0.000257437	Yes
1186	Yes	No	43	Douala	Equatorial facies	Urban	Male	No	2nd cycle of secondary school	educate	Pas de Preference	No preference	No preference	No preference	Very rich	0.000357928	No
1187	Yes	Yes	33	Douala	Equatorial facies	Urban	Female	Yes	University	educate	Rectangular	Soft texture /polyester	White	No preference	Very rich	0.000288702	Yes
1189	Yes	Yes	36	Douala	Equatorial facies	Urban	Female	No	1st Cycle of Secondary	educate	Cone-shaped	Soft texture /polyester	Blue	Long Mosquito Net (180cm)	Very rich	0.000477607	Yes
1191	Yes	Yes	40	Douala	Equatorial facies	Urban	Male	Yes	1st Cycle of Secondary	educate	Pas de Preference	No preference	No preference	No preference	Fourth	0.000338884	No
1193	Yes	Yes	39	Douala	Equatorial facies	Urban	Male	Yes	University	educate	Rectangular	Soft texture /polyester	White	Long Mosquito Net (180cm)	Very rich	0.000300664	Yes
1195	Yes	Yes	54	Douala	Equatorial facies	Urban	Female	No	1st Cycle of Secondary	educate	Rectangular	Soft texture /polyester	White	Long Mosquito Net (180cm)	Very rich	0.000361495	Yes
1196	Yes	Yes	47	Douala	Equatorial facies	Urban	Female	No	2nd cycle of secondary school	educate	Rectangular	Soft texture /polyester	Blue	Long Mosquito Net (180cm)	Average	0.000443589	Yes
1198	Yes	No	31	Douala	Equatorial facies	Urban	Male	No	primary school	educate	Pas de Preference	No preference	No preference	No preference	Very rich	0.000394778	No
1199	Yes	Yes	51	Douala	Equatorial facies	Urban	Male	No	primary school	educate	Rectangular	Soft texture /polyester	White	No preference	Very rich	0.00037864	Yes
1200	Yes		44	Douala	Equatorial facies	Urban	Male	No	University	educate	Pas de Preference	No preference	No preference	No preference	Very rich	0.00037285	No
1201	Yes	Yes	63	Douala	Equatorial facies	Urban	Male	Yes	University	educate	Rectangular	Soft texture /polyester	No preference	Long Mosquito Net (180cm)	Very rich	0.000151897	Yes
1202	Yes	Yes	37	Douala	Equatorial facies	Urban	Male	Yes	2nd cycle of secondary school	educate	Pas de Preference	No preference	No preference	No preference	Very rich	0.00014937	No
1203	Yes	Yes	39	Douala	Equatorial facies	Urban	Male	Yes	University	educate	Rectangular	Soft texture /polyester	White	Long Mosquito Net (180cm)	Very rich	0.000176947	Yes
1206	Yes	Yes	35	Douala	Equatorial facies	Urban	Male	Yes	1st Cycle of Secondary	educate	Rectangular	Soft texture /polyester	Blue	Long Mosquito Net (180cm)	Fourth	0.00014354	Yes
1207	Yes	No	38	Douala	Equatorial facies	Urban	Male	No	University	educate	Rectangular	Soft texture /polyester	White	Long Mosquito Net (180cm)	Very rich	0.000126593	Yes
1208	Yes	Yes	41	Douala	Equatorial facies	Urban	Male	No	University	educate	Rectangular	Soft texture /polyester	White	Long Mosquito Net (180cm)	Very rich	0.000175318	Yes
1209	Yes	No	44	Douala	Equatorial facies	Urban	Female	No	1st Cycle of Secondary	educate	Rectangular	Soft texture /polyester	White	Long Mosquito Net (180cm)	Very rich	0.000173663	Yes
1210	Yes	No	37	Douala	Equatorial facies	Urban	Male	Yes	University	educate	Pas de Preference	No preference	No preference	No preference	Very rich	0.00014354	No
1211	Yes	Yes	32	Douala	Equatorial facies	Urban	Female	No	University	educate	Cone-shaped	Rigid texture/polyethylene	No preference	Long Mosquito Net (180cm)	Very rich	0.000180726	Yes
1212	Yes	Yes	45	Douala	Equatorial facies	Urban	Female	Yes	University	educate	Pas de Preference	No preference	No preference	No preference	Very rich	0.000136631	No
1214	Yes	Yes	40	Douala	Equatorial facies	Urban	Female	Yes	University	educate	Pas de Preference	No preference	No preference	No preference	Very rich	0.000133266	No
1215	Yes	Yes	42	Douala	Equatorial facies	Urban	Female	No	2nd cycle of secondary school	educate	Rectangular	Soft texture /polyester	Blue	Long Mosquito Net (180cm)	Very rich	0.000163262	Yes
1216	Yes	Yes	45	Douala	Equatorial facies	Urban	Male	Yes	University	educate	Pas de Preference	No preference	No preference	No preference	Very rich	0.000131842	No
1217	Yes		48	Douala	Equatorial facies	Urban	Male	No	University	educate	Rectangular	Soft texture /polyester	No preference	Long Mosquito Net (180cm)	Very rich	0.000133266	Yes
1218	Yes	Yes	46	Douala	Equatorial facies	Urban	Female	Yes	2nd cycle of secondary school	educate	Rectangular	Soft texture /polyester	Pink	Long Mosquito Net (180cm)	Very rich	0.000153989	Yes
1219	Yes	Yes	19	Douala	Equatorial facies	Urban	Female	Yes	2nd cycle of secondary school	educate	Pas de Preference	Soft texture /polyester	Blue	Long Mosquito Net (180cm)	Fourth	0.000166782	Yes
1221	Yes	Yes	42	Douala	Equatorial facies	Urban	Female	No	2nd cycle of secondary school	educate	Rectangular	Soft texture /polyester	White	Long Mosquito Net (180cm)	Fourth	0.000165702	Yes
1222	Yes	Yes	46	Douala	Equatorial facies	Urban	Male	No	2nd cycle of secondary school	educate	Rectangular	Soft texture /polyester	White	Long Mosquito Net (180cm)	Very rich	0.000217412	Yes
1223	Yes	Yes	53	Douala	Equatorial facies	Urban	Female	No	1st Cycle of Secondary	educate	Rectangular	Soft texture /polyester	White	Long Mosquito Net (180cm)	Very rich	0.000191183	Yes
1225	Yes	Yes	39	Douala	Equatorial facies	Urban	Female	Yes	University	educate	Rectangular	Rigid texture/polyethylene	White	Long Mosquito Net (180cm)	Very rich	0.000230898	Yes
1227	Yes	Yes	28	Douala	Equatorial facies	Urban	Female	Yes	University	educate	Rectangular	Soft texture /polyester	Pink	Long Mosquito Net (180cm)	Very rich	0.000193578	Yes
1228	Yes	No	27	Douala	Equatorial facies	Urban	Female	Yes	University	educate	Pas de Preference	No preference	No preference	No preference	Very rich	0.000208565	No
1229	Yes	Yes	41	Douala	Equatorial facies	Urban	Male	No	1st Cycle of Secondary	educate	Rectangular	Soft texture /polyester	Blue	Long Mosquito Net (180cm)	Very rich	0.000165702	Yes
1230	Yes	Yes	44	Douala	Equatorial facies	Urban	Male	Yes	University	educate	Rectangular	Soft texture /polyester	No preference	Long Mosquito Net (180cm)	Very rich	0.000222183	Yes
1232	Yes	Yes	38	Douala	Equatorial facies	Urban	Female	Yes	primary school	educate	Rectangular	Soft texture /polyester	Blue	Long Mosquito Net (180cm)	Very rich	0.00022032	Yes
1235	Yes	Yes	29	Douala	Equatorial facies	Urban	Female	Yes	not educated	not educated	Pas de Preference	No preference	No preference	No preference	Very rich	0.000235718	No
1238	Yes	Yes	25	Douala	Equatorial facies	Urban	Male	Yes	University	educate	Pas de Preference	No preference	No preference	No preference	Fourth	0.000206417	No
1239	Yes	Yes	50	Douala	Equatorial facies	Urban	Male	Yes	2nd cycle of secondary school	educate	Rectangular	Soft texture /polyester	White	Long Mosquito Net (180cm)	Very rich	0.000172545	Yes
1240	Yes	No	35	Douala	Equatorial facies	Urban	Male	Yes	University	educate	Rectangular	Soft texture /polyester	White	Long Mosquito Net (180cm)	Very rich	0.00021998	Yes
1241	Yes	Yes	33	Est	Equatorial facies	Urban	Female	Yes	primary school	educate	Rectangular	Soft texture /polyester	Blue	Long Mosquito Net (180cm)	Very poor	2.66182e-05	Yes
1242	Yes	Yes	21	Est	Equatorial facies	Urban	Male	No	1st Cycle of Secondary	educate	Pas de Preference	No preference	No preference	No preference	Very poor	1.62911e-05	No
1243	Yes	Yes	32	Est	Equatorial facies	Urban	Male	No	1st Cycle of Secondary	educate	Pas de Preference	No preference	No preference	No preference	Second	1.98932e-05	No
1244	Yes	No	20	Est	Equatorial facies	Urban	Male	No	1st Cycle of Secondary	educate	Rectangular	Soft texture /polyester	Blue	Long Mosquito Net (180cm)	Very poor	2.17058e-05	Yes
1245	Yes	Yes	64	Est	Equatorial facies	Urban	Male	Yes	2nd cycle of secondary school	educate	Rectangular	Soft texture /polyester	White	Long Mosquito Net (180cm)	Fourth	1.38891e-05	Yes
1246	Yes	Yes	63	Est	Equatorial facies	Urban	Male	No	2nd cycle of secondary school	educate	Rectangular	Soft texture /polyester	Blue	Long Mosquito Net (180cm)	Second	1.62024e-05	Yes
1247	Yes	Yes	32	Est	Equatorial facies	Urban	Male	No	primary school	educate	Cone-shaped	Soft texture /polyester	Green	Long Mosquito Net (180cm)	Very poor	2.05347e-05	Yes
1248	Yes	No	50	Est	Equatorial facies	Urban	Male	Yes	University	educate	Pas de Preference	No preference	No preference	No preference	Fourth	1.57548e-05	No
1249	Yes	Yes	43	Est	Equatorial facies	Urban	Female	No	primary school	educate	Pas de Preference	No preference	No preference	No preference	Second	1.63468e-05	No
1250	Yes		39	Est	Equatorial facies	Urban	Male	No	2nd cycle of secondary school	educate	Pas de Preference	No preference	No preference	No preference	Fourth	1.89626e-05	No
1251	Yes	Yes	27	Est	Equatorial facies	Urban	Female	No	1st Cycle of Secondary	educate	Pas de Preference	No preference	No preference	No preference	Average	1.8229e-05	No
1254	Yes	Yes	38	Est	Equatorial facies	Urban	Female	No	primary school	educate	Rectangular	Soft texture /polyester	Blue	Long Mosquito Net (180cm)	Very poor	1.66283e-05	Yes
1255	Yes	Yes	15	Est	Equatorial facies	Urban	Male	Yes	1st Cycle of Secondary	educate	Rectangular	Soft texture /polyester	White	Long Mosquito Net (180cm)	Very poor	1.49418e-05	Yes
1256	Yes	Yes	43	Est	Equatorial facies	Urban	Female	No	primary school	educate	Cone-shaped	Soft texture /polyester	White	Short Mosquito Net (150cm)	Very poor	1.72975e-05	Yes
1258	Yes	Yes	28	Est	Equatorial facies	Urban	Female	Yes	primary school	educate	Rectangular	Soft texture /polyester	White	Long Mosquito Net (180cm)	Second	1.88805e-05	Yes
1259	Yes	Yes	18	Est	Equatorial facies	Urban	Male	Yes	1st Cycle of Secondary	educate	Pas de Preference	No preference	No preference	No preference	Very poor	1.49418e-05	No
1261	Yes		59	Est	Equatorial facies	Urban	Male	No	1st Cycle of Secondary	educate	Pas de Preference	No preference	No preference	No preference	Fourth	5.71009e-05	No
1262	Yes		29	Est	Equatorial facies	Urban	Male	No	2nd cycle of secondary school	educate	Rectangular	Soft texture /polyester	Blue	Long Mosquito Net (180cm)	Fourth	5.69609e-05	Yes
1263	Yes	Yes	42	Est	Equatorial facies	Urban	Male	No	2nd cycle of secondary school	educate	Pas de Preference	No preference	No preference	No preference	Very rich	7.38434e-05	No
1264	Yes	Yes	77	Est	Equatorial facies	Urban	Male	Yes	University	educate	Rectangular	Soft texture /polyester	Blue	Long Mosquito Net (180cm)	Fourth	6.88417e-05	Yes
1265	Yes	Yes	42	Est	Equatorial facies	Urban	Female	Yes	2nd cycle of secondary school	educate	Pas de Preference	No preference	No preference	No preference	Fourth	4.96416e-05	No
1266	Yes	No	42	Est	Equatorial facies	Urban	Male	Yes	University	educate	Rectangular	Soft texture /polyester	White	Long Mosquito Net (180cm)	Very rich	6.0099e-05	Yes
1267	Yes	Yes	30	Est	Equatorial facies	Urban	Male	Yes	2nd cycle of secondary school	educate	Rectangular	Soft texture /polyester	No preference	Long Mosquito Net (180cm)	Fourth	6.37606e-05	Yes
1268	Yes	No	38	Est	Equatorial facies	Urban	Female	Yes	University	educate	Rectangular	Soft texture /polyester	Green	No preference	Very rich	4.74155e-05	Yes
1269	Yes	Yes	33	Est	Equatorial facies	Urban	Male	Yes	University	educate	Pas de Preference	No preference	No preference	No preference	Very rich	4.91324e-05	No
1270	Yes	Yes	26	Est	Equatorial facies	Urban	Male	Yes	2nd cycle of secondary school	educate	Pas de Preference	No preference	No preference	No preference	Very rich	4.91324e-05	No
1272	Yes	Yes	25	Est	Equatorial facies	Urban	Male	Yes	2nd cycle of secondary school	educate	Pas de Preference	No preference	No preference	No preference	Second	5.16989e-05	No
1274	Yes	Yes	47	Est	Equatorial facies	Urban	Male	Yes	University	educate	Rectangular	Soft texture /polyester	White	Long Mosquito Net (180cm)	Very rich	6.7039e-05	Yes
1275	Yes	Yes	30	Est	Equatorial facies	Urban	Female	No	University	educate	Rectangular	Soft texture /polyester	White	Long Mosquito Net (180cm)	Fourth	5.68039e-05	Yes
1276	Yes	Yes	33	Est	Equatorial facies	Urban	Female	Yes	University	educate	Rectangular	Rigid texture/polyethylene	White	No preference	Fourth	5.20734e-05	Yes
1277	Yes	Yes	39	Est	Equatorial facies	Urban	Female	Yes	1st Cycle of Secondary	educate	Rectangular	Soft texture /polyester	Blue	Long Mosquito Net (180cm)	Average	4.96416e-05	Yes
1278	Yes	Yes	23	Est	Equatorial facies	Urban	Male	No	1st Cycle of Secondary	educate	Pas de Preference	No preference	No preference	No preference	Fourth	5.56488e-05	No
1280	Yes	Yes	31	Est	Equatorial facies	Urban	Male	No	1st Cycle of Secondary	educate	Pas de Preference	No preference	No preference	No preference	Fourth	6.2084e-05	No
1281	Yes	Yes	55	Est	Equatorial facies	Urban	Male	No	primary school	educate	Rectangular	Rigid texture/polyethylene	White	Short Mosquito Net (150cm)	Average	0.000107301	Yes
1282	Yes	Yes	34	Est	Equatorial facies	Urban	Male	Yes	1st Cycle of Secondary	educate	Rectangular	Soft texture /polyester	Blue	Long Mosquito Net (180cm)	Very poor	0.000156991	Yes
1283	Yes	No	54	Est	Equatorial facies	Urban	Female	No	primary school	educate	Rectangular	No preference	Blue	Long Mosquito Net (180cm)	Average	0.000137468	Yes
1284	Yes	Yes	33	Est	Equatorial facies	Urban	Male	Yes	1st Cycle of Secondary	educate	Pas de Preference	No preference	No preference	No preference	Average	0.000119465	No
1285	Yes	Yes	40	Est	Equatorial facies	Urban	Male	Yes	1st Cycle of Secondary	educate	Rectangular	Soft texture /polyester	Blue	Long Mosquito Net (180cm)	Average	0.000128255	Yes
1286	Yes	No	82	Est	Equatorial facies	Urban	Male	No	1st Cycle of Secondary	educate	Rectangular	Soft texture /polyester	Blue	Long Mosquito Net (180cm)	Average	0.000109818	Yes
1287	Yes	Yes	30	Est	Equatorial facies	Urban	Female	No	primary school	educate	Rectangular	Soft texture /polyester	Blue	Long Mosquito Net (180cm)	Very poor	0.00013531	Yes
1288	Yes	Yes	54	Est	Equatorial facies	Urban	Male	Yes	primary school	educate	Pas de Preference	No preference	No preference	No preference	Average	0.00011559	No
1289	Yes	Yes	46	Est	Equatorial facies	Urban	Male	No	2nd cycle of secondary school	educate	Pas de Preference	No preference	No preference	No preference	Second	0.000111601	No
1291	Yes	Yes	42	Est	Equatorial facies	Urban	Male	Yes	2nd cycle of secondary school	educate	Pas de Preference	No preference	No preference	No preference	Average	0.000123669	No
1292	Yes	No	45	Est	Equatorial facies	Urban	Male	No	primary school	educate	Pas de Preference	No preference	No preference	No preference	Very poor	0.000117762	No
1293	Yes	Yes	50	Est	Equatorial facies	Urban	Male	Yes	2nd cycle of secondary school	educate	Rectangular	Soft texture /polyester	White	Long Mosquito Net (180cm)	Average	0.000157253	Yes
1294	Yes	Yes	45	Est	Equatorial facies	Urban	Male	Yes	1st Cycle of Secondary	educate	Rectangular	Soft texture /polyester	White	Short Mosquito Net (150cm)	Very poor	0.000116257	Yes
1298	Yes	No	32	Est	Equatorial facies	Urban	Female	Yes	primary school	educate	Rectangular	Soft texture /polyester	Blue	Long Mosquito Net (180cm)	Very poor	0.000149543	Yes
1299	Yes	Yes	49	Est	Equatorial facies	Urban	Male	Yes	1st Cycle of Secondary	educate	Rectangular	Soft texture /polyester	Blue	Long Mosquito Net (180cm)	Very poor	0.000113819	Yes
1300	Yes	No	59	Est	Equatorial facies	Urban	Male	Yes	2nd cycle of secondary school	educate	Cone-shaped	Soft texture /polyester	White	Long Mosquito Net (180cm)	Fourth	0.000119682	Yes
1301	Yes	Yes	28	Est	Equatorial facies	Urban	Male	Yes	primary school	educate	Rectangular	Soft texture /polyester	Blue	Long Mosquito Net (180cm)	Average	5.92296e-05	Yes
1302	Yes		44	Est	Equatorial facies	Urban	Male	No	primary school	educate	Pas de Preference	No preference	No preference	No preference	Average	5.99527e-05	No
1304	Yes	No	65	Est	Equatorial facies	Urban	Female	Yes	not educated	not educated	Pas de Preference	No preference	No preference	No preference	Average	5.26574e-05	No
1306	Yes	Yes	42	Est	Equatorial facies	Urban	Female	Yes	primary school	educate	Rectangular	Soft texture /polyester	Blue	Long Mosquito Net (180cm)	Second	5.50635e-05	Yes
1309	Yes	Yes	46	Est	Equatorial facies	Urban	Male	Yes	1st Cycle of Secondary	educate	Pas de Preference	No preference	No preference	No preference	Fourth	4.2499e-05	No
1310	Yes		24	Est	Equatorial facies	Urban	Male	Yes	2nd cycle of secondary school	educate	Pas de Preference	No preference	No preference	No preference	Fourth	5.15892e-05	No
1311	Yes	Yes	46	Est	Equatorial facies	Urban	Male	Yes	2nd cycle of secondary school	educate	Pas de Preference	No preference	No preference	No preference	Fourth	4.95364e-05	No
1313	Yes	Yes	56	Est	Equatorial facies	Urban	Male	Yes	1st Cycle of Secondary	educate	Rectangular	Soft texture /polyester	No preference	Long Mosquito Net (180cm)	Average	4.71059e-05	Yes
1314	Yes	Yes	50	Est	Equatorial facies	Urban	Female	No	1st Cycle of Secondary	educate	Rectangular	Soft texture /polyester	Blue	Long Mosquito Net (180cm)	Average	8.16287e-05	Yes
1316	Yes	Yes	46	Est	Equatorial facies	Urban	Male	Yes	1st Cycle of Secondary	educate	Rectangular	Soft texture /polyester	White	Long Mosquito Net (180cm)	Fourth	4.80719e-05	Yes
1318	Yes	Yes	32	Est	Equatorial facies	Urban	Female	Yes	2nd cycle of secondary school	educate	Rectangular	Soft texture /polyester	Blue	Long Mosquito Net (180cm)	Fourth	4.88279e-05	Yes
1320	Yes	Yes	42	Est	Equatorial facies	Urban	Male	No	1st Cycle of Secondary	educate	Pas de Preference	No preference	No preference	No preference	Average	6.6678e-05	No
1327	Yes	No	35	Est	Equatorial facies	Urban	Male	Yes	1st Cycle of Secondary	educate	Rectangular	Soft texture /polyester	Blue	No preference	Very poor	2.78921e-05	Yes
1328	Yes	Yes	17	Est	Equatorial facies	Urban	Male	No	1st Cycle of Secondary	educate	Rectangular	Soft texture /polyester	Green	Long Mosquito Net (180cm)	Very poor	3.2194e-05	Yes
1329	Yes	Yes	29	Est	Equatorial facies	Urban	Male	Yes	primary school	educate	Pas de Preference	No preference	No preference	No preference	Second	3.45275e-05	No
1331	Yes	No	13	Est	Equatorial facies	Urban	Male	Yes	1st Cycle of Secondary	educate	Rectangular	Soft texture /polyester	Blue	Long Mosquito Net (180cm)	Second	2.95277e-05	Yes
1332	Yes	No	35	Est	Equatorial facies	Urban	Male	No	primary school	educate	Pas de Preference	No preference	No preference	No preference	Very poor	3.09983e-05	No
1335	Yes	Yes	59	Est	Equatorial facies	Urban	Male	Yes	not educated	not educated	Rectangular	Rigid texture/polyethylene	Blue	Long Mosquito Net (180cm)	Very poor	2.69618e-05	Yes
1336	Yes	Yes	20	Est	Equatorial facies	Urban	Male	Yes	primary school	educate	Rectangular	Rigid texture/polyethylene	Blue	Long Mosquito Net (180cm)	Very poor	3.45275e-05	Yes
1340	Yes	Yes	66	Est	Equatorial facies	Urban	Male	No	primary school	educate	Rectangular	Soft texture /polyester	Blue	Long Mosquito Net (180cm)	Fourth	4.66178e-05	Yes
1342	Yes	No	59	Est	Equatorial facies	Urban	Female	No	not educated	not educated	Rectangular	Soft texture /polyester	White	Long Mosquito Net (180cm)	Average	7.85387e-05	Yes
1343	Yes	Yes	34	Est	Equatorial facies	Urban	Male	No	1st Cycle of Secondary	educate	Rectangular	Soft texture /polyester	Blue	Long Mosquito Net (180cm)	Average	7.74105e-05	Yes
1344	Yes	No	47	Est	Equatorial facies	Urban	Female	Yes	1st Cycle of Secondary	educate	Rectangular	Soft texture /polyester	No preference	Long Mosquito Net (180cm)	Average	6.99183e-05	Yes
1346	Yes	Yes	39	Est	Equatorial facies	Urban	Male	Yes	1st Cycle of Secondary	educate	Rectangular	Soft texture /polyester	Blue	Long Mosquito Net (180cm)	Average	6.87199e-05	Yes
1348	Yes	No	42	Est	Equatorial facies	Urban	Female	No	1st Cycle of Secondary	educate	Pas de Preference	No preference	No preference	No preference	Very rich	8.01152e-05	No
1350	Yes	No	23	Est	Equatorial facies	Urban	Male	Yes	primary school	educate	Pas de Preference	No preference	No preference	No preference	Average	7.26879e-05	No
1352	Yes	Yes	32	Est	Equatorial facies	Urban	Male	Yes	2nd cycle of secondary school	educate	Cone-shaped	Soft texture /polyester	White	Long Mosquito Net (180cm)	Very rich	6.85761e-05	Yes
1353	Yes	Yes	34	Est	Equatorial facies	Urban	Female	Yes	1st Cycle of Secondary	educate	Rectangular	Soft texture /polyester	White	Long Mosquito Net (180cm)	Average	8.09932e-05	Yes
1354	Yes	Yes	51	Est	Equatorial facies	Urban	Male	No	University	educate	Pas de Preference	No preference	No preference	No preference	Very rich	7.48056e-05	No
1356	Yes	Yes	40	Est	Equatorial facies	Urban	Male	No	primary school	educate	Rectangular	Soft texture /polyester	Green	Long Mosquito Net (180cm)	Second	6.69796e-05	Yes
1357	Yes	No	30	Est	Equatorial facies	Urban	Male	Yes	University	educate	Pas de Preference	No preference	No preference	No preference	Fourth	6.4703e-05	No
1359	Yes	Yes	60	Est	Equatorial facies	Urban	Male	No	primary school	educate	Rectangular	Soft texture /polyester	Blue	Long Mosquito Net (180cm)	Average	9.27079e-05	Yes
1360	Yes	Yes	43	Est	Equatorial facies	Urban	Female	Yes	primary school	educate	Rectangular	Soft texture /polyester	Blue	Long Mosquito Net (180cm)	Average	6.82235e-05	Yes
1362	Yes	No	32	Est	Equatorial facies	Urban	Male	Yes	University	educate	Pas de Preference	No preference	No preference	No preference	Fourth	5.31059e-05	No
1363	Yes	Yes	38	Est	Equatorial facies	Urban	Male	Yes	primary school	educate	Pas de Preference	No preference	No preference	No preference	Fourth	5.31059e-05	No
1364	Yes	Yes	37	Est	Equatorial facies	Urban	Male	Yes	1st Cycle of Secondary	educate	Pas de Preference	No preference	No preference	No preference	Fourth	5.66258e-05	No
1365	Yes	No	53	Est	Equatorial facies	Urban	Male	No	University	educate	Pas de Preference	No preference	No preference	No preference	Fourth	6.17528e-05	No
1366	Yes	Yes	34	Est	Equatorial facies	Urban	Male	No	1st Cycle of Secondary	educate	Rectangular	Soft texture /polyester	Blue	Long Mosquito Net (180cm)	Fourth	6.676e-05	Yes
1367	Yes	Yes	46	Est	Equatorial facies	Urban	Male	Yes	University	educate	Rectangular	Rigid texture/polyethylene	Blue	Long Mosquito Net (180cm)	Very rich	5.14218e-05	Yes
1371	Yes		34	Est	Equatorial facies	Urban	Male	Yes	1st Cycle of Secondary	educate	Rectangular	Soft texture /polyester	Pink	Long Mosquito Net (180cm)	Fourth	5.95716e-05	Yes
1372	Yes	Yes	59	Est	Equatorial facies	Urban	Male	No	University	educate	Rectangular	Soft texture /polyester	White	Long Mosquito Net (180cm)	Fourth	8.23098e-05	Yes
1373	Yes	Yes	24	Est	Equatorial facies	Urban	Male	No	2nd cycle of secondary school	educate	Cone-shaped	Soft texture /polyester	No preference	Long Mosquito Net (180cm)	Fourth	5.72325e-05	Yes
1374	Yes	Yes	54	Est	Equatorial facies	Urban	Male	Yes	primary school	educate	Rectangular	No preference	White	Long Mosquito Net (180cm)	Very rich	4.42679e-05	Yes
1375	Yes	Yes	38	Est	Equatorial facies	Urban	Male	No	1st Cycle of Secondary	educate	Rectangular	Soft texture /polyester	Blue	Long Mosquito Net (180cm)	Fourth	6.08672e-05	Yes
1377	Yes	Yes	53	Est	Equatorial facies	Urban	Female	Yes	2nd cycle of secondary school	educate	Rectangular	Soft texture /polyester	White	Long Mosquito Net (180cm)	Fourth	6.09509e-05	Yes
1378	Yes	Yes	39	Est	Equatorial facies	Urban	Male	Yes	2nd cycle of secondary school	educate	Rectangular	Soft texture /polyester	Blue	Long Mosquito Net (180cm)	Fourth	5.78392e-05	Yes
1379	Yes	Yes	34	Est	Equatorial facies	Urban	Female	Yes	primary school	educate	Rectangular	Soft texture /polyester	White	Long Mosquito Net (180cm)	Very rich	6.74185e-05	Yes
1380	Yes	Yes	16	Est	Equatorial facies	Urban	Male	Yes	1st Cycle of Secondary	educate	Pas de Preference	No preference	No preference	No preference	Fourth	5.22168e-05	No
1381	Yes	Yes	41	Est	Equatorial facies	Urban	Male	No	1st Cycle of Secondary	educate	Rectangular	Soft texture /polyester	White	Long Mosquito Net (180cm)	Fourth	6.51068e-05	Yes
1382	Yes	Yes	30	Est	Equatorial facies	Urban	Male	Yes	University	educate	Pas de Preference	No preference	No preference	No preference	Fourth	6.33984e-05	No
1385	Yes	Yes	26	Est	Equatorial facies	Urban	Female	Yes	2nd cycle of secondary school	educate	Rectangular	Soft texture /polyester	Blue	Short Mosquito Net (150cm)	Fourth	6.96614e-05	Yes
1386	Yes	Yes	28	Est	Equatorial facies	Urban	Female	Yes	University	educate	Pas de Preference	No preference	No preference	No preference	Very rich	6.54233e-05	No
1389	Yes	Yes	49	Est	Equatorial facies	Urban	Male	Yes	2nd cycle of secondary school	educate	Rectangular	Soft texture /polyester	No preference	Long Mosquito Net (180cm)	Very rich	5.89319e-05	Yes
1390	Yes	Yes	62	Est	Equatorial facies	Urban	Male	Yes	1st Cycle of Secondary	educate	Rectangular	Rigid texture/polyethylene	Blue	Long Mosquito Net (180cm)	Fourth	6.28774e-05	Yes
1392	Yes	Yes	19	Est	Equatorial facies	Urban	Female	No	not educated	not educated	Pas de Preference	No preference	No preference	No preference	Fourth	7.66485e-05	No
1393	Yes	Yes	78	Est	Equatorial facies	Urban	Male	Yes	not educated	not educated	Pas de Preference	No preference	No preference	No preference	Average	5.74746e-05	No
1394	Yes	Yes	42	Est	Equatorial facies	Urban	Male	Yes	1st Cycle of Secondary	educate	Rectangular	Rigid texture/polyethylene	White	Long Mosquito Net (180cm)	Average	6.16962e-05	Yes
1395	Yes	Yes	22	Est	Equatorial facies	Urban	Male	Yes	primary school	educate	Pas de Preference	No preference	No preference	No preference	Average	6.71933e-05	No
1396	Yes	Yes	52	Est	Equatorial facies	Urban	Male	Yes	2nd cycle of secondary school	educate	Rectangular	Soft texture /polyester	Green	Long Mosquito Net (180cm)	Fourth	6.92768e-05	Yes
1398	Yes	Yes	33	Est	Equatorial facies	Urban	Male	Yes	University	educate	Rectangular	Soft texture /polyester	Blue	Long Mosquito Net (180cm)	Very rich	9.32315e-05	Yes
1399	Yes	Yes	26	Est	Equatorial facies	Urban	Male	No	1st Cycle of Secondary	educate	Pas de Preference	No preference	No preference	No preference	Average	6.91233e-05	No
1401	Yes	Yes	49	Est	Equatorial facies	Urban	Male	Yes	not educated	not educated	Rectangular	Soft texture /polyester	White	Long Mosquito Net (180cm)	Very rich	0.000208602	Yes
1403	Yes	Yes	34	Est	Equatorial facies	Urban	Female	Yes	2nd cycle of secondary school	educate	Pas de Preference	No preference	No preference	No preference	Very rich	0.000255193	No
1404	Yes	Yes	31	Est	Equatorial facies	Urban	Male	Yes	primary school	educate	Pas de Preference	No preference	No preference	No preference	Average	0.000232249	No
1405	Yes	Yes	25	Est	Equatorial facies	Urban	Female	Yes	not educated	not educated	Pas de Preference	No preference	No preference	No preference	Average	0.000253221	No
1406	Yes		22	Est	Equatorial facies	Urban	Male	No	1st Cycle of Secondary	educate	Rectangular	Soft texture /polyester	Blue	Long Mosquito Net (180cm)	Fourth	0.000263052	Yes
1407	Yes	Yes	46	Est	Equatorial facies	Urban	Male	No	not educated	not educated	Pas de Preference	No preference	No preference	No preference	Average	0.000289841	No
1410	Yes	Yes	27	Est	Equatorial facies	Urban	Female	Yes	1st Cycle of Secondary	educate	Pas de Preference	No preference	No preference	No preference	Fourth	0.000239667	No
1411	Yes	Yes	36	Est	Equatorial facies	Urban	Male	No	not educated	not educated	Pas de Preference	No preference	No preference	No preference	Fourth	0.00023034	No
1412	Yes	Yes	43	Est	Equatorial facies	Urban	Male	Yes	1st Cycle of Secondary	educate	Rectangular	Soft texture /polyester	No preference	No preference	Fourth	0.000238508	Yes
1414	Yes	Yes	56	Est	Equatorial facies	Urban	Male	No	2nd cycle of secondary school	educate	Rectangular	Soft texture /polyester	No preference	Long Mosquito Net (180cm)	Very rich	0.000291508	Yes
1416	Yes	Yes	32	Est	Equatorial facies	Urban	Male	No	primary school	educate	Rectangular	Soft texture /polyester	White	Long Mosquito Net (180cm)	Very rich	0.000380607	Yes
1418	Yes	Yes	26	Est	Equatorial facies	Urban	Female	Yes	2nd cycle of secondary school	educate	Rectangular	No preference	White	Long Mosquito Net (180cm)	Fourth	0.000304346	Yes
1420	Yes	Yes	36	Est	Equatorial facies	Urban	Male	No	1st Cycle of Secondary	educate	Rectangular	Soft texture /polyester	White	Long Mosquito Net (180cm)	Very rich	0.000248805	Yes
1423	Yes	Yes	24	Est	Equatorial facies	Urban	Male	Yes	1st Cycle of Secondary	educate	Pas de Preference	No preference	No preference	No preference	Second	8.50269e-05	No
1424	Yes	Yes	17	Est	Equatorial facies	Urban	Male	Yes	2nd cycle of secondary school	educate	Pas de Preference	No preference	No preference	No preference	Fourth	8.02247e-05	No
1425	Yes	Yes	21	Est	Equatorial facies	Urban	Female	No	primary school	educate	Cone-shaped	Soft texture /polyester	Blue	Long Mosquito Net (180cm)	Average	9.01252e-05	Yes
1426	Yes	Yes	34	Est	Equatorial facies	Urban	Male	No	primary school	educate	Pas de Preference	No preference	No preference	No preference	Second	9.08649e-05	No
1429	Yes	Yes	36	Est	Equatorial facies	Urban	Female	Yes	not educated	not educated	Pas de Preference	No preference	No preference	No preference	Second	7.20564e-05	No
1430	Yes	Yes	19	Est	Equatorial facies	Urban	Female	No	1st Cycle of Secondary	educate	Pas de Preference	No preference	No preference	No preference	Average	9.38085e-05	No
1434	Yes	Yes	46	Est	Equatorial facies	Urban	Male	No	1st Cycle of Secondary	educate	Rectangular	Soft texture /polyester	Blue	Long Mosquito Net (180cm)	Average	0.000116354	Yes
1435	Yes	Yes	27	Est	Equatorial facies	Urban	Male	No	1st Cycle of Secondary	educate	Rectangular	Soft texture /polyester	Blue	Short Mosquito Net (150cm)	Average	9.30072e-05	Yes
1437	Yes	Yes	47	Est	Equatorial facies	Urban	Male	No	primary school	educate	Rectangular	Soft texture /polyester	Blue	Long Mosquito Net (180cm)	Average	8.39883e-05	Yes
1438	Yes	No	20	Est	Equatorial facies	Urban	Male	No	1st Cycle of Secondary	educate	Pas de Preference	No preference	No preference	No preference	Average	9.2091e-05	No
1440	Yes	Yes	46	Est	Equatorial facies	Urban	Male	No	primary school	educate	Pas de Preference	No preference	No preference	No preference	Average	0.000102789	No
1441	Yes	No	24	Extreme-nord	Sahelian facies	Urban	Male	Yes	University	educate	Rectangular	Soft texture /polyester	Pink	Long Mosquito Net (180cm)	Fourth	0.000244594	Yes
1442	Yes	No	35	Extreme-nord	Sahelian facies	Urban	Male	Yes	University	educate	Rectangular	Soft texture /polyester	White	Long Mosquito Net (180cm)	Very rich	0.00022386	Yes
1443	Yes	No	52	Extreme-nord	Sahelian facies	Urban	Male	Yes	primary school	educate	Pas de Preference	No preference	No preference	No preference	Fourth	0.000197806	No
1445	Yes	No	35	Extreme-nord	Sahelian facies	Urban	Male	Yes	not educated	not educated	Rectangular	Rigid texture/polyethylene	Pink	Long Mosquito Net (180cm)	Fourth	0.000259842	Yes
1446	Yes		30	Extreme-nord	Sahelian facies	Urban	Male	Yes	University	educate	Rectangular	Rigid texture/polyethylene	Pink	Long Mosquito Net (180cm)	Very rich	0.000265966	Yes
1447	Yes	No	30	Extreme-nord	Sahelian facies	Urban	Male	No	not educated	not educated	Rectangular	Rigid texture/polyethylene	Pink	Long Mosquito Net (180cm)	Fourth	0.000287562	Yes
1448	Yes	No	36	Extreme-nord	Sahelian facies	Urban	Male	No	2nd cycle of secondary school	educate	Rectangular	Rigid texture/polyethylene	Pink	Long Mosquito Net (180cm)	Very rich	0.000283597	Yes
1449	Yes	Yes	45	Extreme-nord	Sahelian facies	Urban	Female	No	1st Cycle of Secondary	educate	Rectangular	Soft texture /polyester	White	Long Mosquito Net (180cm)	Average	0.000191347	Yes
1451	Yes	Yes	20	Extreme-nord	Sahelian facies	Urban	Male	Yes	University	educate	Rectangular	Soft texture /polyester	Blue	Long Mosquito Net (180cm)	Average	0.000242309	Yes
1452	Yes	Yes	64	Extreme-nord	Sahelian facies	Urban	Female	No	not educated	not educated	Rectangular	Soft texture /polyester	Blue	Long Mosquito Net (180cm)	Fourth	0.000260242	Yes
1453	Yes	Yes	61	Extreme-nord	Sahelian facies	Urban	Female	Yes	not educated	not educated	Pas de Preference	No preference	No preference	No preference	Fourth	0.000295606	No
1454	Yes	Yes	26	Extreme-nord	Sahelian facies	Urban	Male	Yes	University	educate	Pas de Preference	No preference	No preference	No preference	Fourth	0.000226403	No
1455	Yes	Yes	27	Extreme-nord	Sahelian facies	Urban	Male	Yes	University	educate	Pas de Preference	No preference	No preference	No preference	Fourth	0.000226403	No
1456	Yes	Yes	23	Extreme-nord	Sahelian facies	Urban	Male	Yes	University	educate	Pas de Preference	No preference	No preference	No preference	Average	0.000226403	No
1457	Yes	No	90	Extreme-nord	Sahelian facies	Urban	Male	No	not educated	not educated	Pas de Preference	No preference	No preference	No preference	Average	0.000204669	No
1458	Yes	Yes	25	Extreme-nord	Sahelian facies	Urban	Female	Yes	University	educate	Pas de Preference	No preference	No preference	No preference	Fourth	0.00023618	No
1459	Yes	Yes	28	Extreme-nord	Sahelian facies	Urban	Male	No	not educated	not educated	Pas de Preference	No preference	No preference	No preference	Average	0.000265966	No
1460	Yes	Yes	25	Extreme-nord	Sahelian facies	Urban	Male	Yes	University	educate	Pas de Preference	No preference	No preference	No preference	Fourth	0.000226403	No
1461	Yes	Yes	50	Extreme-nord	Sahelian facies	Urban	Female	Yes	not educated	not educated	Pas de Preference	No preference	No preference	No preference	Second	0.000143511	No
1462	Yes	Yes	28	Extreme-nord	Sahelian facies	Urban	Male	No	not educated	not educated	Pas de Preference	No preference	No preference	No preference	Average	0.000146745	No
1463	Yes	No	34	Extreme-nord	Sahelian facies	Urban	Male	Yes	not educated	not educated	Pas de Preference	No preference	No preference	No preference	Second	0.000120181	No
1465	Yes	Yes	40	Extreme-nord	Sahelian facies	Urban	Male	No	primary school	educate	Pas de Preference	No preference	No preference	No preference	Fourth	0.000178804	No
1466	Yes		50	Extreme-nord	Sahelian facies	Urban	Male	No	primary school	educate	Pas de Preference	No preference	No preference	No preference	Average	0.000213745	No
1467	Yes	No	33	Extreme-nord	Sahelian facies	Urban	Male	Yes	2nd cycle of secondary school	educate	Pas de Preference	No preference	No preference	No preference	Fourth	0.000120181	No
1468	Yes	Yes	54	Extreme-nord	Sahelian facies	Urban	Male	No	1st Cycle of Secondary	educate	Pas de Preference	No preference	No preference	No preference	Fourth	0.000133704	No
1469	Yes	No	29	Extreme-nord	Sahelian facies	Urban	Male	Yes	not educated	not educated	Pas de Preference	No preference	No preference	No preference	Average	0.000143511	No
1470	Yes	Yes	59	Extreme-nord	Sahelian facies	Urban	Male	No	1st Cycle of Secondary	educate	Pas de Preference	No preference	No preference	No preference	Very rich	0.000150541	No
1471	Yes	No	35	Extreme-nord	Sahelian facies	Urban	Male	Yes	2nd cycle of secondary school	educate	Pas de Preference	No preference	No preference	No preference	Average	0.000132916	No
1473	Yes	No	31	Extreme-nord	Sahelian facies	Urban	Male	Yes	1st Cycle of Secondary	educate	Pas de Preference	No preference	No preference	No preference	Fourth	0.000176029	No
1474	Yes	Yes	45	Extreme-nord	Sahelian facies	Urban	Male	Yes	1st Cycle of Secondary	educate	Pas de Preference	No preference	No preference	No preference	Fourth	0.000117836	No
1475	Yes	No	22	Extreme-nord	Sahelian facies	Urban	Male	Yes	1st Cycle of Secondary	educate	Pas de Preference	No preference	No preference	No preference	Average	0.000129837	No
1476	Yes	Yes	50	Extreme-nord	Sahelian facies	Urban	Male	No	primary school	educate	Pas de Preference	No preference	No preference	No preference	Fourth	0.000167732	No
1477	Yes	No	50	Extreme-nord	Sahelian facies	Urban	Male	No	not educated	not educated	Pas de Preference	No preference	No preference	No preference	Fourth	0.000148979	No
1478	Yes	No	40	Extreme-nord	Sahelian facies	Urban	Male	No	primary school	educate	Pas de Preference	No preference	No preference	No preference	Second	0.000261437	No
1479	Yes	No	50	Extreme-nord	Sahelian facies	Urban	Male	Yes	primary school	educate	Pas de Preference	No preference	No preference	No preference	Average	0.000143285	No
1480	Yes	Yes	42	Extreme-nord	Sahelian facies	Urban	Male	No	primary school	educate	Pas de Preference	No preference	No preference	No preference	Average	0.000128235	No
1481	Yes	No	36	Extreme-nord	Sahelian facies	Urban	Male	Yes	not educated	not educated	Rectangular	Soft texture /polyester	Blue	Long Mosquito Net (180cm)	Fourth	8.72904e-05	Yes
1482	Yes	Yes	64	Extreme-nord	Sahelian facies	Urban	Female	Yes	not educated	not educated	Rectangular	Rigid texture/polyethylene	Blue	Short Mosquito Net (150cm)	Average	9.07233e-05	Yes
1483	Yes	No	45	Extreme-nord	Sahelian facies	Urban	Female	Yes	not educated	not educated	Rectangular	Soft texture /polyester	Blue	Long Mosquito Net (180cm)	Fourth	9.07233e-05	Yes
1484	Yes	Yes	37	Extreme-nord	Sahelian facies	Urban	Male	Yes	University	educate	Rectangular	Rigid texture/polyethylene	Blue	Long Mosquito Net (180cm)	Very rich	6.86198e-05	Yes
1485	Yes	No	45	Extreme-nord	Sahelian facies	Urban	Male	Yes	2nd cycle of secondary school	educate	Rectangular	Soft texture /polyester	Blue	Long Mosquito Net (180cm)	Fourth	7.28782e-05	Yes
1486	Yes	Yes	47	Extreme-nord	Sahelian facies	Urban	Male	Yes	1st Cycle of Secondary	educate	Rectangular	Rigid texture/polyethylene	Blue	Long Mosquito Net (180cm)	Very rich	8.55002e-05	Yes
1487	Yes	No	47	Extreme-nord	Sahelian facies	Urban	Male	No	not educated	not educated	Rectangular	Rigid texture/polyethylene	Pink	Long Mosquito Net (180cm)	Very rich	8.344e-05	Yes
1488	Yes	Yes	44	Extreme-nord	Sahelian facies	Urban	Male	Yes	1st Cycle of Secondary	educate	Pas de Preference	No preference	No preference	No preference	Very rich	7.60169e-05	No
1489	Yes	Yes	50	Extreme-nord	Sahelian facies	Urban	Male	No	1st Cycle of Secondary	educate	Pas de Preference	No preference	No preference	No preference	Fourth	8.55002e-05	No
1490	Yes	No	30	Extreme-nord	Sahelian facies	Urban	Male	No	2nd cycle of secondary school	educate	Rectangular	Soft texture /polyester	Blue	Long Mosquito Net (180cm)	Very rich	8.84187e-05	Yes
1491	Yes	No	42	Extreme-nord	Sahelian facies	Urban	Male	Yes	not educated	not educated	Rectangular	Rigid texture/polyethylene	Pink	Long Mosquito Net (180cm)	Very rich	8.344e-05	Yes
1493	Yes	No	24	Extreme-nord	Sahelian facies	Urban	Male	Yes	University	educate	Rectangular	Soft texture /polyester	Blue	Long Mosquito Net (180cm)	Fourth	7.89266e-05	Yes
1494	Yes	Yes	60	Extreme-nord	Sahelian facies	Urban	Female	Yes	not educated	not educated	Rectangular	Soft texture /polyester	White	Long Mosquito Net (180cm)	Fourth	8.35591e-05	Yes
1495	Yes	No	24	Extreme-nord	Sahelian facies	Urban	Female	Yes	not educated	not educated	Rectangular	Soft texture /polyester	Blue	Long Mosquito Net (180cm)	Fourth	8.23349e-05	Yes
1496	Yes	No	51	Extreme-nord	Sahelian facies	Urban	Male	Yes	University	educate	Rectangular	Soft texture /polyester	Blue	Long Mosquito Net (180cm)	Very rich	9.29887e-05	Yes
1505	Yes	No	25	Extreme-nord	Sahelian facies	Urban	Male	Yes	not educated	not educated	Rectangular	Soft texture /polyester	Blue	Long Mosquito Net (180cm)	Average	9.1772e-05	Yes
1506	Yes		50	Extreme-nord	Sahelian facies	Urban	Male	No	not educated	not educated	Rectangular	Rigid texture/polyethylene	Blue	Long Mosquito Net (180cm)	Average	9.80893e-05	Yes
1507	Yes	No	41	Extreme-nord	Sahelian facies	Urban	Male	Yes	not educated	not educated	Rectangular	Soft texture /polyester	Blue	Long Mosquito Net (180cm)	Second	0.000105302	Yes
1508	Yes	No	34	Extreme-nord	Sahelian facies	Urban	Male	Yes	not educated	not educated	Rectangular	Soft texture /polyester	Blue	Long Mosquito Net (180cm)	Average	0.000129566	Yes
1509	Yes	No	39	Extreme-nord	Sahelian facies	Urban	Male	No	not educated	not educated	Rectangular	No preference	Blue	Long Mosquito Net (180cm)	Second	0.000105302	Yes
1510	Yes	No	50	Extreme-nord	Sahelian facies	Urban	Male	No	not educated	not educated	Rectangular	Rigid texture/polyethylene	Blue	Long Mosquito Net (180cm)	Second	0.000127215	Yes
1511	Yes	No	60	Extreme-nord	Sahelian facies	Urban	Male	No	not educated	not educated	Rectangular	Rigid texture/polyethylene	Blue	Long Mosquito Net (180cm)	Average	0.00017724	Yes
1512	Yes	No	70	Extreme-nord	Sahelian facies	Urban	Male	No	not educated	not educated	Rectangular	Rigid texture/polyethylene	Blue	Long Mosquito Net (180cm)	Second	9.90769e-05	Yes
1513	Yes	Yes	32	Extreme-nord	Sahelian facies	Urban	Male	No	not educated	not educated	Pas de Preference	No preference	No preference	No preference	Very poor	0.000107894	No
1514	Yes	No	60	Extreme-nord	Sahelian facies	Urban	Male	No	not educated	not educated	Pas de Preference	No preference	No preference	No preference	Very poor	0.000133866	No
1515	Yes	Yes	30	Extreme-nord	Sahelian facies	Urban	Male	Yes	not educated	not educated	Pas de Preference	No preference	No preference	No preference	Very poor	0.000103723	No
1516	Yes	Yes	40	Extreme-nord	Sahelian facies	Urban	Female	Yes	not educated	not educated	Pas de Preference	No preference	No preference	No preference	Very poor	0.000105472	No
1517	Yes	Yes	40	Extreme-nord	Sahelian facies	Urban	Female	No	not educated	not educated	Pas de Preference	No preference	No preference	No preference	Very poor	0.000108591	No
1519	Yes	Yes	35	Extreme-nord	Sahelian facies	Urban	Male	No	not educated	not educated	Pas de Preference	No preference	No preference	No preference	Very poor	0.000101278	No
1520	Yes	Yes	55	Extreme-nord	Sahelian facies	Urban	Male	No	not educated	not educated	Pas de Preference	No preference	No preference	No preference	Very poor	9.11596e-05	No
1521	Yes	No	67	Extreme-nord	Sahelian facies	Urban	Male	Yes	not educated	not educated	Rectangular	Soft texture /polyester	Blue	Long Mosquito Net (180cm)	Average	0.000286917	Yes
1526	Yes	Yes	56	Extreme-nord	Sahelian facies	Urban	Female	Yes	not educated	not educated	Rectangular	Rigid texture/polyethylene	Green	Long Mosquito Net (180cm)	Average	0.00030864	Yes
1529	Yes		25	Extreme-nord	Sahelian facies	Urban	Male	Yes	2nd cycle of secondary school	educate	Rectangular	Soft texture /polyester	Blue	Long Mosquito Net (180cm)	Average	0.000265763	Yes
1530	Yes	Yes	36	Extreme-nord	Sahelian facies	Urban	Male	Yes	not educated	not educated	Rectangular	Rigid texture/polyethylene	Green	Long Mosquito Net (180cm)	Average	0.000269466	Yes
1531	Yes	Yes	30	Extreme-nord	Sahelian facies	Urban	Male	Yes	not educated	not educated	Pas de Preference	No preference	No preference	No preference	Average	0.000300371	No
1532	Yes	Yes	27	Extreme-nord	Sahelian facies	Urban	Male	Yes	not educated	not educated	Pas de Preference	No preference	No preference	No preference	Fourth	0.000286089	No
1533	Yes		35	Extreme-nord	Sahelian facies	Urban	Male	Yes	University	educate	Rectangular	Soft texture /polyester	Blue	Long Mosquito Net (180cm)	Very rich	0.000251328	Yes
1534	Yes	Yes	41	Extreme-nord	Sahelian facies	Urban	Male	Yes	not educated	not educated	Rectangular	Rigid texture/polyethylene	Blue	Long Mosquito Net (180cm)	Fourth	0.000337444	Yes
1536	Yes	Yes	60	Extreme-nord	Sahelian facies	Urban	Male	Yes	not educated	not educated	Pas de Preference	No preference	No preference	No preference	Fourth	0.000244502	No
1537	Yes		37	Extreme-nord	Sahelian facies	Urban	Male	No	not educated	not educated	Rectangular	Soft texture /polyester	Blue	Long Mosquito Net (180cm)	Average	0.000320663	Yes
1538	Yes	No	25	Extreme-nord	Sahelian facies	Urban	Female	Yes	not educated	not educated	Rectangular	Rigid texture/polyethylene	Blue	Long Mosquito Net (180cm)	Average	0.000410635	Yes
1540	Yes	Yes	60	Extreme-nord	Sahelian facies	Urban	Male	No	not educated	not educated	Pas de Preference	No preference	No preference	No preference	Average	0.000357567	No
1541	Yes	No	50	Extreme-nord	Sahelian facies	Urban	Male	No	not educated	not educated	Rectangular	Rigid texture/polyethylene	Blue	Long Mosquito Net (180cm)	Very poor	9.61505e-05	Yes
1542	Yes	No	27	Extreme-nord	Sahelian facies	Urban	Male	Yes	not educated	not educated	Rectangular	Rigid texture/polyethylene	Green	Long Mosquito Net (180cm)	Very poor	9.00659e-05	Yes
1543	Yes	No	47	Extreme-nord	Sahelian facies	Urban	Male	No	not educated	not educated	Rectangular	Rigid texture/polyethylene	Green	Long Mosquito Net (180cm)	Very poor	9.39714e-05	Yes
1544	Yes	No	57	Extreme-nord	Sahelian facies	Urban	Male	Yes	not educated	not educated	Rectangular	Rigid texture/polyethylene	Green	Long Mosquito Net (180cm)	Very poor	9.09086e-05	Yes
1545	Yes	No	26	Extreme-nord	Sahelian facies	Urban	Male	Yes	not educated	not educated	Pas de Preference	No preference	No preference	No preference	Very poor	7.96887e-05	No
1546	Yes	No	67	Extreme-nord	Sahelian facies	Urban	Male	Yes	not educated	not educated	Rectangular	Rigid texture/polyethylene	Blue	Long Mosquito Net (180cm)	Very poor	9.9509e-05	Yes
1547	Yes	No	40	Extreme-nord	Sahelian facies	Urban	Male	Yes	not educated	not educated	Rectangular	Rigid texture/polyethylene	Green	Long Mosquito Net (180cm)	Very poor	6.70254e-05	Yes
1548	Yes	No	67	Extreme-nord	Sahelian facies	Urban	Male	Yes	not educated	not educated	Rectangular	Soft texture /polyester	Green	Long Mosquito Net (180cm)	Very poor	6.65437e-05	Yes
1549	Yes	No	28	Extreme-nord	Sahelian facies	Urban	Male	Yes	not educated	not educated	Pas de Preference	No preference	No preference	No preference	Very poor	8.26328e-05	No
1550	Yes	No	65	Extreme-nord	Sahelian facies	Urban	Male	Yes	not educated	not educated	Rectangular	Rigid texture/polyethylene	Green	Long Mosquito Net (180cm)	Second	7.47003e-05	Yes
1551	Yes	Yes	45	Extreme-nord	Sahelian facies	Urban	Male	Yes	not educated	not educated	Rectangular	Rigid texture/polyethylene	Blue	Long Mosquito Net (180cm)	Second	8.28651e-05	Yes
1554	Yes	No	45	Extreme-nord	Sahelian facies	Urban	Male	Yes	primary school	educate	Rectangular	Rigid texture/polyethylene	Blue	Long Mosquito Net (180cm)	Second	9.7177e-05	Yes
1555	Yes	Yes	40	Extreme-nord	Sahelian facies	Urban	Female	Yes	not educated	not educated	Rectangular	Rigid texture/polyethylene	Blue	Long Mosquito Net (180cm)	Second	7.80913e-05	Yes
1556	Yes	Yes	41	Extreme-nord	Sahelian facies	Urban	Female	Yes	not educated	not educated	Rectangular	Rigid texture/polyethylene	Blue	Long Mosquito Net (180cm)	Second	7.73773e-05	Yes
1558	Yes	No	45	Extreme-nord	Sahelian facies	Urban	Male	No	2nd cycle of secondary school	educate	Rectangular	Rigid texture/polyethylene	Blue	Long Mosquito Net (180cm)	Second	0.000112852	Yes
1559	Yes	No	60	Extreme-nord	Sahelian facies	Urban	Female	Yes	not educated	not educated	Rectangular	Rigid texture/polyethylene	Blue	Long Mosquito Net (180cm)	Second	7.11318e-05	Yes
1560	Yes	Yes	32	Extreme-nord	Sahelian facies	Urban	Male	No	not educated	not educated	Rectangular	Rigid texture/polyethylene	Blue	Long Mosquito Net (180cm)	Very poor	9.52937e-05	Yes
1561	Yes	Yes	38	Extreme-nord	Sahelian facies	Urban	Male	Yes	primary school	educate	Pas de Preference	No preference	No preference	No preference	Very poor	3.25414e-05	No
1562	Yes	Yes	45	Extreme-nord	Sahelian facies	Urban	Male	Yes	not educated	not educated	Pas de Preference	No preference	No preference	No preference	Very poor	3.60341e-05	No
1563	Yes	Yes	25	Extreme-nord	Sahelian facies	Urban	Male	No	primary school	educate	Pas de Preference	No preference	No preference	No preference	Very poor	3.77675e-05	No
1564	Yes	Yes	53	Extreme-nord	Sahelian facies	Urban	Male	Yes	primary school	educate	Rectangular	Rigid texture/polyethylene	Blue	Long Mosquito Net (180cm)	Very poor	3.27345e-05	Yes
1565	Yes	Yes	47	Extreme-nord	Sahelian facies	Urban	Male	Yes	primary school	educate	Rectangular	Rigid texture/polyethylene	Blue	Long Mosquito Net (180cm)	Very poor	3.04969e-05	Yes
1566	Yes	Yes	49	Extreme-nord	Sahelian facies	Urban	Male	No	1st Cycle of Secondary	educate	Cone-shaped	Soft texture /polyester	Green	Long Mosquito Net (180cm)	Average	3.58899e-05	Yes
1567	Yes	Yes	94	Extreme-nord	Sahelian facies	Urban	Male	No	not educated	not educated	Pas de Preference	No preference	No preference	No preference	Second	2.74712e-05	No
1568	Yes	Yes	29	Extreme-nord	Sahelian facies	Urban	Male	No	2nd cycle of secondary school	educate	Pas de Preference	No preference	No preference	No preference	Second	3.9017e-05	No
1569	Yes	Yes	78	Extreme-nord	Sahelian facies	Urban	Male	No	not educated	not educated	Pas de Preference	No preference	No preference	No preference	Very poor	5.00066e-05	No
1570	Yes	Yes	65	Extreme-nord	Sahelian facies	Urban	Male	Yes	2nd cycle of secondary school	educate	Pas de Preference	No preference	No preference	No preference	Average	3.83543e-05	No
1571	Yes	Yes	43	Extreme-nord	Sahelian facies	Urban	Male	Yes	2nd cycle of secondary school	educate	Rectangular	Soft texture /polyester	Blue	Long Mosquito Net (180cm)	Fourth	3.15755e-05	Yes
1572	Yes	Yes	32	Extreme-nord	Sahelian facies	Urban	Male	Yes	University	educate	Cone-shaped	Soft texture /polyester	Blue	Long Mosquito Net (180cm)	Fourth	3.17876e-05	Yes
1573	Yes	Yes	36	Extreme-nord	Sahelian facies	Urban	Male	Yes	1st Cycle of Secondary	educate	Cone-shaped	Soft texture /polyester	Blue	Long Mosquito Net (180cm)	Second	3.43178e-05	Yes
1574	Yes	Yes	27	Extreme-nord	Sahelian facies	Urban	Female	No	primary school	educate	Rectangular	Soft texture /polyester	Blue	Long Mosquito Net (180cm)	Very poor	3.45651e-05	Yes
1575	Yes	Yes	42	Extreme-nord	Sahelian facies	Urban	Male	No	primary school	educate	Rectangular	Soft texture /polyester	Blue	Long Mosquito Net (180cm)	Average	3.74851e-05	Yes
1576	Yes	Yes	50	Extreme-nord	Sahelian facies	Urban	Female	No	not educated	not educated	Rectangular	Soft texture /polyester	Blue	Long Mosquito Net (180cm)	Very poor	3.69161e-05	Yes
1577	Yes	Yes	36	Extreme-nord	Sahelian facies	Urban	Female	Yes	primary school	educate	Cone-shaped	Soft texture /polyester	Pink	Long Mosquito Net (180cm)	Average	2.80088e-05	Yes
1578	Yes	Yes	49	Extreme-nord	Sahelian facies	Urban	Male	No	1st Cycle of Secondary	educate	Rectangular	Soft texture /polyester	Blue	Long Mosquito Net (180cm)	Average	6.09901e-05	Yes
1579	Yes	Yes	50	Extreme-nord	Sahelian facies	Urban	Female	No	not educated	not educated	Rectangular	Soft texture /polyester	Green	Long Mosquito Net (180cm)	Very poor	3.95005e-05	Yes
1580	Yes	Yes	59	Extreme-nord	Sahelian facies	Urban	Male	No	1st Cycle of Secondary	educate	Rectangular	Soft texture /polyester	Blue	Long Mosquito Net (180cm)	Second	7.93566e-05	Yes
1581	Yes	Yes	47	Extreme-nord	Sahelian facies	Urban	Female	No	1st Cycle of Secondary	educate	Pas de Preference	No preference	No preference	No preference	Average	8.07832e-05	No
1582	Yes	Yes	63	Extreme-nord	Sahelian facies	Urban	Male	No	primary school	educate	Pas de Preference	No preference	No preference	No preference	Second	7.38138e-05	No
1583	Yes	Yes	28	Extreme-nord	Sahelian facies	Urban	Male	Yes	1st Cycle of Secondary	educate	Rectangular	Soft texture /polyester	Pink	Short Mosquito Net (150cm)	Average	6.89322e-05	Yes
1585	Yes	Yes	60	Extreme-nord	Sahelian facies	Urban	Male	No	2nd cycle of secondary school	educate	Pas de Preference	No preference	No preference	No preference	Second	5.38628e-05	No
1586	Yes	Yes	31	Extreme-nord	Sahelian facies	Urban	Male	No	primary school	educate	Pas de Preference	No preference	No preference	No preference	Second	6.74133e-05	No
1587	Yes	No	75	Extreme-nord	Sahelian facies	Urban	Male	Yes	primary school	educate	Pas de Preference	No preference	No preference	No preference	Average	4.84022e-05	No
1588	Yes	Yes	56	Extreme-nord	Sahelian facies	Urban	Male	Yes	2nd cycle of secondary school	educate	Pas de Preference	No preference	No preference	No preference	Fourth	7.04293e-05	No
1589	Yes	No	65	Extreme-nord	Sahelian facies	Urban	Male	No	1st Cycle of Secondary	educate	Pas de Preference	No preference	No preference	No preference	Fourth	6.58445e-05	No
1590	Yes	Yes	51	Extreme-nord	Sahelian facies	Urban	Female	Yes	not educated	not educated	Pas de Preference	No preference	No preference	No preference	Fourth	7.75685e-05	No
1591	Yes	No	60	Extreme-nord	Sahelian facies	Urban	Female	Yes	not educated	not educated	Pas de Preference	No preference	No preference	No preference	Average	7.57881e-05	No
1592	Yes	Yes	40	Extreme-nord	Sahelian facies	Urban	Male	Yes	1st Cycle of Secondary	educate	Pas de Preference	No preference	No preference	No preference	Fourth	6.79988e-05	No
1593	Yes	Yes	35	Extreme-nord	Sahelian facies	Urban	Male	No	not educated	not educated	Pas de Preference	No preference	No preference	No preference	Fourth	5.91374e-05	No
1594	Yes	Yes	69	Extreme-nord	Sahelian facies	Urban	Male	No	not educated	not educated	Pas de Preference	No preference	No preference	No preference	Average	5.10345e-05	No
1595	Yes	Yes	29	Extreme-nord	Sahelian facies	Urban	Male	No	not educated	not educated	Pas de Preference	No preference	No preference	No preference	Average	6.61484e-05	No
1596	Yes	No	49	Extreme-nord	Sahelian facies	Urban	Male	Yes	primary school	educate	Pas de Preference	No preference	No preference	No preference	Fourth	5.90458e-05	No
1597	Yes	Yes	29	Extreme-nord	Sahelian facies	Urban	Male	Yes	1st Cycle of Secondary	educate	Pas de Preference	No preference	No preference	No preference	Average	6.56547e-05	No
1598	Yes	No	62	Extreme-nord	Sahelian facies	Urban	Female	Yes	not educated	not educated	Pas de Preference	No preference	No preference	No preference	Average	5.77562e-05	No
1599	Yes	Yes	49	Extreme-nord	Sahelian facies	Urban	Male	Yes	1st Cycle of Secondary	educate	Pas de Preference	No preference	No preference	No preference	Fourth	5.27707e-05	No
1600	Yes	Yes	79	Extreme-nord	Sahelian facies	Urban	Male	No	not educated	not educated	Pas de Preference	No preference	No preference	No preference	Average	7.98335e-05	No
1601	Yes	No	27	Extreme-nord	Sahelian facies	Urban	Female	No	not educated	not educated	Rectangular	Soft texture /polyester	Blue	Long Mosquito Net (180cm)	Average	0.00026605	Yes
1603	Yes	No	29	Extreme-nord	Sahelian facies	Urban	Male	No	not educated	not educated	Cone-shaped	Soft texture /polyester	Blue	Long Mosquito Net (180cm)	Fourth	0.00015716	Yes
1604	Yes	No	42	Extreme-nord	Sahelian facies	Urban	Male	Yes	1st Cycle of Secondary	educate	Rectangular	Soft texture /polyester	Pink	Long Mosquito Net (180cm)	Very rich	0.000129091	Yes
1606	Yes	No	58	Extreme-nord	Sahelian facies	Urban	Female	No	not educated	not educated	Rectangular	Soft texture /polyester	Blue	Long Mosquito Net (180cm)	Average	0.000215798	Yes
1607	Yes	No	65	Extreme-nord	Sahelian facies	Urban	Female	No	not educated	not educated	Rectangular	Soft texture /polyester	White	Long Mosquito Net (180cm)	Average	0.000154988	Yes
1608	Yes	No	35	Extreme-nord	Sahelian facies	Urban	Male	Yes	University	educate	Cone-shaped	Soft texture /polyester	Pink	Long Mosquito Net (180cm)	Very rich	0.00012013	Yes
1611	Yes	No	53	Extreme-nord	Sahelian facies	Urban	Male	No	not educated	not educated	Cone-shaped	Soft texture /polyester	Pink	Long Mosquito Net (180cm)	Very rich	0.000252126	Yes
1612	Yes	No	35	Extreme-nord	Sahelian facies	Urban	Male	No	primary school	educate	Rectangular	No preference	Blue	Long Mosquito Net (180cm)	Second	0.000132359	Yes
1613	Yes	No	32	Extreme-nord	Sahelian facies	Urban	Male	No	not educated	not educated	Rectangular	Soft texture /polyester	Green	Long Mosquito Net (180cm)	Very poor	0.000160485	Yes
1614	Yes	Yes	37	Extreme-nord	Sahelian facies	Urban	Female	No	not educated	not educated	Rectangular	Soft texture /polyester	Blue	Long Mosquito Net (180cm)	Second	0.000218869	Yes
1615	Yes	No	45	Extreme-nord	Sahelian facies	Urban	Female	No	not educated	not educated	Rectangular	Soft texture /polyester	Green	Long Mosquito Net (180cm)	Second	0.000188298	Yes
1616	Yes	No	29	Extreme-nord	Sahelian facies	Urban	Male	No	primary school	educate	Cone-shaped	Soft texture /polyester	Pink	Long Mosquito Net (180cm)	Average	0.000162184	Yes
1617	Yes	No	55	Extreme-nord	Sahelian facies	Urban	Male	No	primary school	educate	Cone-shaped	Rigid texture/polyethylene	Green	Long Mosquito Net (180cm)	Very rich	0.000125585	Yes
1618	Yes	No	41	Extreme-nord	Sahelian facies	Urban	Female	No	not educated	not educated	Rectangular	Soft texture /polyester	Green	Long Mosquito Net (180cm)	Average	0.000169934	Yes
1619	Yes	No	27	Extreme-nord	Sahelian facies	Urban	Male	No	2nd cycle of secondary school	educate	Rectangular	Soft texture /polyester	Green	Long Mosquito Net (180cm)	Fourth	0.000183093	Yes
1620	Yes	No	67	Extreme-nord	Sahelian facies	Urban	Male	No	not educated	not educated	Rectangular	Soft texture /polyester	Blue	Long Mosquito Net (180cm)	Average	0.000217786	Yes
1622	Yes	Yes	31	Extreme-nord	Sahelian facies	Urban	Male	Yes	University	educate	Pas de Preference	No preference	No preference	No preference	Very rich	9.5386e-05	No
1623	Yes	No	25	Extreme-nord	Sahelian facies	Urban	Female	Yes	not educated	not educated	Rectangular	Soft texture /polyester	Blue	Long Mosquito Net (180cm)	Fourth	0.000104486	Yes
1626	Yes	No	29	Extreme-nord	Sahelian facies	Urban	Female	Yes	1st Cycle of Secondary	educate	Rectangular	Rigid texture/polyethylene	Blue	Long Mosquito Net (180cm)	Fourth	9.95049e-05	Yes
1627	Yes	Yes	36	Extreme-nord	Sahelian facies	Urban	Female	No	2nd cycle of secondary school	educate	Pas de Preference	No preference	No preference	No preference	Very rich	9.40066e-05	No
1628	Yes	Yes	53	Extreme-nord	Sahelian facies	Urban	Female	No	not educated	not educated	Pas de Preference	No preference	No preference	No preference	Fourth	0.000137645	No
1629	Yes	Yes	43	Extreme-nord	Sahelian facies	Urban	Female	No	primary school	educate	Pas de Preference	No preference	No preference	No preference	Average	0.000124542	No
1630	Yes	Yes	50	Extreme-nord	Sahelian facies	Urban	Female	Yes	not educated	not educated	Cone-shaped	Soft texture /polyester	Blue	Long Mosquito Net (180cm)	Fourth	0.000124542	Yes
1631	Yes	Yes	63	Extreme-nord	Sahelian facies	Urban	Female	Yes	not educated	not educated	Cone-shaped	Soft texture /polyester	Blue	Long Mosquito Net (180cm)	Fourth	0.000113903	Yes
1632	Yes	Yes	31	Extreme-nord	Sahelian facies	Urban	Female	Yes	2nd cycle of secondary school	educate	Cone-shaped	Soft texture /polyester	Blue	Long Mosquito Net (180cm)	Fourth	0.000124542	Yes
1633	Yes	Yes	43	Extreme-nord	Sahelian facies	Urban	Male	No	primary school	educate	Rectangular	Soft texture /polyester	Blue	Long Mosquito Net (180cm)	Average	0.000141656	Yes
1634	Yes	Yes	30	Extreme-nord	Sahelian facies	Urban	Male	Yes	1st Cycle of Secondary	educate	Rectangular	Soft texture /polyester	Blue	Long Mosquito Net (180cm)	Fourth	9.5386e-05	Yes
1635	Yes	Yes	47	Extreme-nord	Sahelian facies	Urban	Female	Yes	primary school	educate	Cone-shaped	Soft texture /polyester	Blue	Long Mosquito Net (180cm)	Fourth	0.000135035	Yes
1637	Yes	Yes	32	Extreme-nord	Sahelian facies	Urban	Male	Yes	1st Cycle of Secondary	educate	Cone-shaped	Soft texture /polyester	Blue	Long Mosquito Net (180cm)	Fourth	9.5386e-05	Yes
1638	Yes	Yes	62	Extreme-nord	Sahelian facies	Urban	Male	Yes	not educated	not educated	Rectangular	Soft texture /polyester	Blue	Long Mosquito Net (180cm)	Fourth	8.60515e-05	Yes
1639	Yes	Yes	45	Extreme-nord	Sahelian facies	Urban	Male	Yes	University	educate	Rectangular	Soft texture /polyester	Blue	Long Mosquito Net (180cm)	Very rich	8.29297e-05	Yes
1640	Yes	Yes	35	Extreme-nord	Sahelian facies	Urban	Male	No	primary school	educate	Rectangular	Soft texture /polyester	Pink	Long Mosquito Net (180cm)	Fourth	0.000149345	Yes
1642	Yes	Yes	61	Littoral	Equatorial facies	Urban	Female	Yes	1st Cycle of Secondary	educate	Rectangular	Soft texture /polyester	White	Long Mosquito Net (180cm)	Very rich	3.82443e-05	Yes
1643	Yes	Yes	26	Littoral	Equatorial facies	Urban	Male	Yes	2nd cycle of secondary school	educate	Rectangular	Soft texture /polyester	White	Long Mosquito Net (180cm)	Fourth	4.65599e-05	Yes
1644	Yes	Yes	42	Littoral	Equatorial facies	Urban	Male	No	1st Cycle of Secondary	educate	Rectangular	Soft texture /polyester	Blue	Long Mosquito Net (180cm)	Fourth	4.30121e-05	Yes
1646	Yes	Yes	57	Littoral	Equatorial facies	Urban	Male	Yes	2nd cycle of secondary school	educate	Rectangular	Rigid texture/polyethylene	White	Long Mosquito Net (180cm)	Very rich	4.6693e-05	Yes
1649	Yes	Yes	47	Littoral	Equatorial facies	Urban	Male	No	1st Cycle of Secondary	educate	Rectangular	Soft texture /polyester	Blue	Long Mosquito Net (180cm)	Fourth	4.57053e-05	Yes
1650	Yes	No	29	Littoral	Equatorial facies	Urban	Male	No	1st Cycle of Secondary	educate	Cone-shaped	Soft texture /polyester	Blue	Long Mosquito Net (180cm)	Fourth	4.8363e-05	Yes
1651	Yes	Yes	37	Littoral	Equatorial facies	Urban	Male	No	primary school	educate	Pas de Preference	No preference	No preference	No preference	Fourth	4.43071e-05	No
1652	Yes	Yes	34	Littoral	Equatorial facies	Urban	Male	No	1st Cycle of Secondary	educate	Rectangular	Soft texture /polyester	Blue	Long Mosquito Net (180cm)	Average	5.23133e-05	Yes
1653	Yes	Yes	33	Littoral	Equatorial facies	Urban	Female	Yes	1st Cycle of Secondary	educate	Pas de Preference	No preference	No preference	No preference	Average	5.13418e-05	No
1654	Yes	Yes	31	Littoral	Equatorial facies	Urban	Male	Yes	1st Cycle of Secondary	educate	Rectangular	Soft texture /polyester	White	Long Mosquito Net (180cm)	Average	4.14627e-05	Yes
1656	Yes	Yes	33	Littoral	Equatorial facies	Urban	Male	Yes	2nd cycle of secondary school	educate	Rectangular	Soft texture /polyester	Blue	Long Mosquito Net (180cm)	Fourth	4.65599e-05	Yes
1658	Yes	No	45	Littoral	Equatorial facies	Urban	Male	Yes	University	educate	Pas de Preference	No preference	No preference	No preference	Very rich	3.86844e-05	No
1659	Yes	Yes	36	Littoral	Equatorial facies	Urban	Female	No	primary school	educate	Pas de Preference	No preference	No preference	No preference	Average	4.91665e-05	No
1660	Yes	Yes	41	Littoral	Equatorial facies	Urban	Female	No	primary school	educate	Rectangular	Soft texture /polyester	Blue	Long Mosquito Net (180cm)	Average	4.19394e-05	Yes
1661	Yes	Yes	28	Littoral	Equatorial facies	Urban	Male	Yes	primary school	educate	Pas de Preference	No preference	No preference	No preference	Fourth	4.13776e-05	No
1662	Yes	Yes	36	Littoral	Equatorial facies	Urban	Male	Yes	primary school	educate	Pas de Preference	No preference	No preference	No preference	Average	3.82759e-05	No
1663	Yes	Yes	66	Littoral	Equatorial facies	Urban	Female	Yes	not educated	not educated	Pas de Preference	No preference	No preference	No preference	Average	3.94304e-05	No
1666	Yes	Yes	44	Littoral	Equatorial facies	Urban	Male	No	1st Cycle of Secondary	educate	Rectangular	Soft texture /polyester	Blue	Long Mosquito Net (180cm)	Average	3.95713e-05	Yes
1667	Yes	Yes	28	Littoral	Equatorial facies	Urban	Male	Yes	not educated	not educated	Rectangular	Soft texture /polyester	Blue	Long Mosquito Net (180cm)	Average	5.23831e-05	Yes
1668	Yes	No	47	Littoral	Equatorial facies	Urban	Female	Yes	2nd cycle of secondary school	educate	Rectangular	Soft texture /polyester	Green	Long Mosquito Net (180cm)	Fourth	4.06386e-05	Yes
1670	Yes	Yes	52	Littoral	Equatorial facies	Urban	Male	Yes	University	educate	Rectangular	Soft texture /polyester	White	Long Mosquito Net (180cm)	Fourth	4.28572e-05	Yes
1671	Yes	Yes	32	Littoral	Equatorial facies	Urban	Male	No	primary school	educate	Rectangular	Soft texture /polyester	Blue	Long Mosquito Net (180cm)	Fourth	5.97355e-05	Yes
1672	Yes	No	67	Littoral	Equatorial facies	Urban	Female	Yes	not educated	not educated	Rectangular	Soft texture /polyester	Blue	Long Mosquito Net (180cm)	Average	3.95713e-05	Yes
1674	Yes	Yes	60	Littoral	Equatorial facies	Urban	Male	Yes	2nd cycle of secondary school	educate	Rectangular	Soft texture /polyester	Blue	Long Mosquito Net (180cm)	Very rich	3.64748e-05	Yes
1675	Yes		47	Littoral	Equatorial facies	Urban	Male	No	1st Cycle of Secondary	educate	Pas de Preference	Rigid texture/polyethylene	White	Long Mosquito Net (180cm)	Average	4.11312e-05	Yes
1676	Yes	Yes	38	Littoral	Equatorial facies	Urban	Female	Yes	2nd cycle of secondary school	educate	Pas de Preference	No preference	No preference	No preference	Very rich	5.17491e-05	No
1677	Yes	No	80	Littoral	Equatorial facies	Urban	Male	No	primary school	educate	Rectangular	Soft texture /polyester	Blue	Long Mosquito Net (180cm)	Fourth	3.87363e-05	Yes
1679	Yes	Yes	69	Littoral	Equatorial facies	Urban	Male	No	primary school	educate	Pas de Preference	No preference	No preference	No preference	Fourth	4.43461e-05	No
1680	Yes	Yes	51	Littoral	Equatorial facies	Urban	Female	No	1st Cycle of Secondary	educate	Rectangular	Soft texture /polyester	White	Long Mosquito Net (180cm)	Fourth	6.14355e-05	Yes
1682	Yes	Yes	58	Littoral	Equatorial facies	Urban	Male	Yes	2nd cycle of secondary school	educate	Rectangular	Soft texture /polyester	Blue	Long Mosquito Net (180cm)	Very rich	4.08786e-05	Yes
1683	Yes	Yes	60	Littoral	Equatorial facies	Urban	Male	Yes	University	educate	Rectangular	Soft texture /polyester	Blue	Long Mosquito Net (180cm)	Very rich	5.526e-05	Yes
1686	Yes	Yes	58	Littoral	Equatorial facies	Urban	Male	Yes	primary school	educate	Cone-shaped	Soft texture /polyester	No preference	Long Mosquito Net (180cm)	Fourth	4.18686e-05	Yes
1688	Yes	No	44	Littoral	Equatorial facies	Urban	Male	No	2nd cycle of secondary school	educate	Rectangular	Soft texture /polyester	Blue	Long Mosquito Net (180cm)	Average	5.96847e-05	Yes
1691	Yes	Yes	46	Littoral	Equatorial facies	Urban	Male	No	primary school	educate	Rectangular	Soft texture /polyester	White	Short Mosquito Net (150cm)	Fourth	5.32517e-05	Yes
1692	Yes	Yes	38	Littoral	Equatorial facies	Urban	Female	Yes	primary school	educate	Rectangular	Soft texture /polyester	Pink	Long Mosquito Net (180cm)	Average	5.03615e-05	Yes
1694	Yes	Yes	36	Littoral	Equatorial facies	Urban	Male	No	primary school	educate	Pas de Preference	No preference	No preference	No preference	Fourth	4.85049e-05	No
1695	Yes	Yes	57	Littoral	Equatorial facies	Urban	Male	No	not educated	not educated	Rectangular	Soft texture /polyester	Blue	Long Mosquito Net (180cm)	Fourth	5.49259e-05	Yes
1698	Yes	No	53	Littoral	Equatorial facies	Urban	Female	No	primary school	educate	Pas de Preference	No preference	No preference	No preference	Average	5.94017e-05	No
1699	Yes	Yes	34	Littoral	Equatorial facies	Urban	Female	No	1st Cycle of Secondary	educate	Pas de Preference	No preference	No preference	No preference	Fourth	6.32369e-05	No
1700	Yes	Yes	36	Littoral	Equatorial facies	Urban	Male	Yes	1st Cycle of Secondary	educate	Rectangular	Soft texture /polyester	White	Long Mosquito Net (180cm)	Fourth	4.85049e-05	Yes
1701	Yes	Yes	71	Littoral	Equatorial facies	Urban	Female	Yes	not educated	not educated	Rectangular	Soft texture /polyester	White	Long Mosquito Net (180cm)	Average	4.62467e-05	Yes
1702	Yes	No	75	Littoral	Equatorial facies	Urban	Male	Yes	primary school	educate	Rectangular	Rigid texture/polyethylene	Blue	Long Mosquito Net (180cm)	Very rich	4.17686e-05	Yes
1703	Yes	Yes	30	Littoral	Equatorial facies	Urban	Male	Yes	University	educate	Cone-shaped	Rigid texture/polyethylene	Blue	Long Mosquito Net (180cm)	Fourth	6.20847e-05	Yes
1704	Yes	Yes	43	Littoral	Equatorial facies	Urban	Female	Yes	1st Cycle of Secondary	educate	Rectangular	Soft texture /polyester	Blue	Long Mosquito Net (180cm)	Average	6.0695e-05	Yes
1705	Yes	Yes	40	Littoral	Equatorial facies	Urban	Male	Yes	1st Cycle of Secondary	educate	Rectangular	Soft texture /polyester	Blue	Long Mosquito Net (180cm)	Average	4.48927e-05	Yes
1706	Yes	Yes	86	Littoral	Equatorial facies	Urban	Female	Yes	not educated	not educated	Pas de Preference	Rigid texture/polyethylene	Blue	No preference	Average	4.68364e-05	Yes
1707	Yes	Yes	30	Littoral	Equatorial facies	Urban	Male	Yes	primary school	educate	Cone-shaped	Rigid texture/polyethylene	Blue	Long Mosquito Net (180cm)	Fourth	5.01384e-05	Yes
1708	Yes	Yes	41	Littoral	Equatorial facies	Urban	Female	Yes	1st Cycle of Secondary	educate	Rectangular	Rigid texture/polyethylene	Pink	Long Mosquito Net (180cm)	Fourth	5.94544e-05	Yes
1710	Yes	Yes	28	Littoral	Equatorial facies	Urban	Male	Yes	primary school	educate	Rectangular	Rigid texture/polyethylene	Blue	Long Mosquito Net (180cm)	Fourth	4.85304e-05	Yes
1711	Yes	Yes	57	Littoral	Equatorial facies	Urban	Male	Yes	primary school	educate	Rectangular	Soft texture /polyester	Blue	Long Mosquito Net (180cm)	Average	4.23377e-05	Yes
1712	Yes	Yes	64	Littoral	Equatorial facies	Urban	Male	Yes	primary school	educate	Rectangular	Soft texture /polyester	No preference	Long Mosquito Net (180cm)	Average	4.17686e-05	Yes
1713	Yes	Yes	27	Littoral	Equatorial facies	Urban	Male	Yes	primary school	educate	Rectangular	Soft texture /polyester	White	Long Mosquito Net (180cm)	Average	4.85304e-05	Yes
1715	Yes	Yes	66	Littoral	Equatorial facies	Urban	Male	Yes	not educated	not educated	Rectangular	Soft texture /polyester	Blue	Long Mosquito Net (180cm)	Average	4.23377e-05	Yes
1717	Yes	Yes	39	Littoral	Equatorial facies	Urban	Male	No	2nd cycle of secondary school	educate	Rectangular	Soft texture /polyester	White	Long Mosquito Net (180cm)	Average	4.61912e-05	Yes
1718	Yes	Yes	29	Littoral	Equatorial facies	Urban	Male	Yes	primary school	educate	Rectangular	Soft texture /polyester	Blue	Long Mosquito Net (180cm)	Fourth	5.90824e-05	Yes
1719	Yes	Yes	61	Littoral	Equatorial facies	Urban	Female	Yes	1st Cycle of Secondary	educate	Rectangular	Soft texture /polyester	Blue	Long Mosquito Net (180cm)	Fourth	4.17686e-05	Yes
1720	Yes	Yes	59	Littoral	Equatorial facies	Urban	Male	Yes	2nd cycle of secondary school	educate	Cone-shaped	Soft texture /polyester	Blue	Long Mosquito Net (180cm)	Fourth	4.86482e-05	Yes
1721	Yes	Yes	32	Littoral	Equatorial facies	Urban	Male	Yes	1st Cycle of Secondary	educate	Rectangular	Soft texture /polyester	Blue	Long Mosquito Net (180cm)	Very rich	3.75704e-05	Yes
1722	Yes	Yes	27	Littoral	Equatorial facies	Urban	Female	Yes	University	educate	Cone-shaped	Rigid texture/polyethylene	No preference	Long Mosquito Net (180cm)	Very rich	3.86276e-05	Yes
1723	Yes	Yes	22	Littoral	Equatorial facies	Urban	Male	Yes	1st Cycle of Secondary	educate	Pas de Preference	No preference	No preference	No preference	Fourth	3.70587e-05	No
1725	Yes	No	23	Littoral	Equatorial facies	Urban	Male	Yes	1st Cycle of Secondary	educate	Pas de Preference	No preference	Blue	Long Mosquito Net (180cm)	Fourth	3.70587e-05	Yes
1726	Yes	Yes	69	Littoral	Equatorial facies	Urban	Female	Yes	not educated	not educated	Pas de Preference	No preference	No preference	No preference	Average	3.53148e-05	No
1727	Yes	No	82	Littoral	Equatorial facies	Urban	Female	Yes	not educated	not educated	Pas de Preference	No preference	No preference	No preference	Average	3.53148e-05	No
1728	Yes	Yes	47	Littoral	Equatorial facies	Urban	Male	No	primary school	educate	Pas de Preference	No preference	No preference	No preference	Average	5.65953e-05	No
1731	Yes	Yes	68	Littoral	Equatorial facies	Urban	Female	Yes	not educated	not educated	Rectangular	Soft texture /polyester	Blue	Long Mosquito Net (180cm)	Fourth	4.4132e-05	Yes
1732	Yes	No	51	Littoral	Equatorial facies	Urban	Male	Yes	1st Cycle of Secondary	educate	Rectangular	Soft texture /polyester	White	Long Mosquito Net (180cm)	Fourth	4.09132e-05	Yes
1733	Yes		58	Littoral	Equatorial facies	Urban	Male	Yes	2nd cycle of secondary school	educate	Rectangular	Soft texture /polyester	No preference	Long Mosquito Net (180cm)	Very rich	3.52409e-05	Yes
1734	Yes	Yes	32	Littoral	Equatorial facies	Urban	Male	Yes	primary school	educate	Cone-shaped	Soft texture /polyester	Blue	Long Mosquito Net (180cm)	Fourth	3.998e-05	Yes
1735	Yes	Yes	67	Littoral	Equatorial facies	Urban	Female	Yes	not educated	not educated	Rectangular	Soft texture /polyester	Blue	Long Mosquito Net (180cm)	Average	4.45813e-05	Yes
1736	Yes	No	25	Littoral	Equatorial facies	Urban	Male	Yes	1st Cycle of Secondary	educate	Rectangular	Soft texture /polyester	Blue	Long Mosquito Net (180cm)	Fourth	3.82866e-05	Yes
1737	Yes	Yes	63	Littoral	Equatorial facies	Urban	Male	Yes	1st Cycle of Secondary	educate	Rectangular	Soft texture /polyester	Blue	Long Mosquito Net (180cm)	Very rich	3.57213e-05	Yes
1740	Yes	No	48	Littoral	Equatorial facies	Urban	Female	No	2nd cycle of secondary school	educate	Cone-shaped	Soft texture /polyester	White	Long Mosquito Net (180cm)	Very rich	4.82195e-05	Yes
1741	Yes	Yes	30	Littoral	Equatorial facies	Urban	Male	No	1st Cycle of Secondary	educate	Rectangular	Soft texture /polyester	Blue	Long Mosquito Net (180cm)	Average	5.94391e-05	Yes
1742	Yes	Yes	64	Littoral	Equatorial facies	Urban	Male	Yes	primary school	educate	Cone-shaped	Soft texture /polyester	White	Long Mosquito Net (180cm)	Very rich	4.7489e-05	Yes
1743	Yes	No	47	Littoral	Equatorial facies	Urban	Male	No	2nd cycle of secondary school	educate	Pas de Preference	No preference	No preference	No preference	Fourth	6.09284e-05	No
1744	Yes	No	37	Littoral	Equatorial facies	Urban	Female	No	primary school	educate	Cone-shaped	Soft texture /polyester	Pink	Long Mosquito Net (180cm)	Average	6.67054e-05	Yes
1745	Yes	Yes	70	Littoral	Equatorial facies	Urban	Female	Yes	not educated	not educated	Rectangular	Soft texture /polyester	Blue	Long Mosquito Net (180cm)	Average	4.67864e-05	Yes
1746	Yes	No	59	Littoral	Equatorial facies	Urban	Male	No	primary school	educate	Cone-shaped	Soft texture /polyester	Blue	Long Mosquito Net (180cm)	Average	4.58733e-05	Yes
1747	Yes	Yes	48	Littoral	Equatorial facies	Urban	Male	Yes	1st Cycle of Secondary	educate	Rectangular	Soft texture /polyester	White	Long Mosquito Net (180cm)	Fourth	5.24692e-05	Yes
1749	Yes	Yes	77	Littoral	Equatorial facies	Urban	Female	Yes	not educated	not educated	Rectangular	Soft texture /polyester	White	Long Mosquito Net (180cm)	Average	5.16235e-05	Yes
1750	Yes	Yes	87	Littoral	Equatorial facies	Urban	Female	Yes	primary school	educate	Rectangular	Soft texture /polyester	Blue	Long Mosquito Net (180cm)	Average	4.75442e-05	Yes
1751	Yes	Yes	45	Littoral	Equatorial facies	Urban	Male	No	1st Cycle of Secondary	educate	Pas de Preference	No preference	No preference	No preference	Fourth	6.19388e-05	No
1752	Yes	Yes	69	Littoral	Equatorial facies	Urban	Male	Yes	primary school	educate	Pas de Preference	No preference	No preference	No preference	Average	5.57079e-05	No
1753	Yes	Yes	34	Littoral	Equatorial facies	Urban	Male	No	1st Cycle of Secondary	educate	Rectangular	Soft texture /polyester	Blue	Long Mosquito Net (180cm)	Fourth	6.75383e-05	Yes
1754	Yes	Yes	28	Littoral	Equatorial facies	Urban	Male	No	not educated	not educated	Rectangular	Soft texture /polyester	White	Long Mosquito Net (180cm)	Average	5.67166e-05	Yes
1756	Yes	Yes	50	Littoral	Equatorial facies	Urban	Male	No	not educated	not educated	Pas de Preference	No preference	No preference	No preference	Fourth	4.88962e-05	No
1757	Yes	Yes	68	Littoral	Equatorial facies	Urban	Male	No	1st Cycle of Secondary	educate	Rectangular	Soft texture /polyester	Blue	Long Mosquito Net (180cm)	Fourth	4.6347e-05	Yes
1758	Yes	Yes	46	Littoral	Equatorial facies	Urban	Male	No	University	educate	Pas de Preference	No preference	No preference	No preference	Average	6.19388e-05	No
1759	Yes	Yes	79	Littoral	Equatorial facies	Urban	Male	Yes	primary school	educate	Rectangular	Soft texture /polyester	White	Long Mosquito Net (180cm)	Average	4.58733e-05	Yes
1760	Yes	Yes	35	Littoral	Equatorial facies	Urban	Female	Yes	not educated	not educated	Rectangular	Soft texture /polyester	Blue	Long Mosquito Net (180cm)	Average	4.92884e-05	Yes
1761	Yes	Yes	30	Littoral	Equatorial facies	Urban	Male	Yes	1st Cycle of Secondary	educate	Rectangular	Soft texture /polyester	White	Short Mosquito Net (150cm)	Fourth	5.44396e-05	Yes
1762	Yes	Yes	57	Littoral	Equatorial facies	Urban	Female	Yes	2nd cycle of secondary school	educate	Rectangular	Rigid texture/polyethylene	Blue	Long Mosquito Net (180cm)	Fourth	6.24606e-05	Yes
1763	Yes	Yes	35	Littoral	Equatorial facies	Urban	Male	Yes	1st Cycle of Secondary	educate	Pas de Preference	No preference	No preference	No preference	Average	4.99069e-05	No
1765	Yes	Yes	32	Littoral	Equatorial facies	Urban	Female	Yes	1st Cycle of Secondary	educate	Rectangular	Soft texture /polyester	White	Long Mosquito Net (180cm)	Fourth	7.07063e-05	Yes
1767	Yes	Yes	34	Littoral	Equatorial facies	Urban	Female	Yes	2nd cycle of secondary school	educate	Rectangular	Soft texture /polyester	White	Short Mosquito Net (150cm)	Very rich	5.25982e-05	Yes
1768	Yes	Yes	48	Littoral	Equatorial facies	Urban	Male	Yes	1st Cycle of Secondary	educate	Rectangular	Soft texture /polyester	Pink	Long Mosquito Net (180cm)	Fourth	5.45853e-05	Yes
1769	Yes	No	58	Littoral	Equatorial facies	Urban	Male	Yes	1st Cycle of Secondary	educate	Rectangular	Soft texture /polyester	White	Long Mosquito Net (180cm)	Fourth	5.45853e-05	Yes
1770	Yes	Yes	50	Littoral	Equatorial facies	Urban	Male	No	2nd cycle of secondary school	educate	Rectangular	Rigid texture/polyethylene	White	Long Mosquito Net (180cm)	Average	5.5336e-05	Yes
1771	Yes	Yes	42	Littoral	Equatorial facies	Urban	Male	No	primary school	educate	Rectangular	Soft texture /polyester	Blue	Long Mosquito Net (180cm)	Average	6.061e-05	Yes
1773	Yes	Yes	32	Littoral	Equatorial facies	Urban	Male	No	2nd cycle of secondary school	educate	Rectangular	Soft texture /polyester	Blue	Long Mosquito Net (180cm)	Very rich	7.80213e-05	Yes
1777	Yes	Yes	53	Littoral	Equatorial facies	Urban	Female	Yes	primary school	educate	Rectangular	Soft texture /polyester	Blue	Long Mosquito Net (180cm)	Average	5.02261e-05	Yes
1778	Yes	Yes	57	Littoral	Equatorial facies	Urban	Female	Yes	not educated	not educated	Rectangular	Soft texture /polyester	Blue	Long Mosquito Net (180cm)	Fourth	9.42663e-05	Yes
1779	Yes	Yes	52	Littoral	Equatorial facies	Urban	Male	Yes	2nd cycle of secondary school	educate	Rectangular	Soft texture /polyester	Blue	Long Mosquito Net (180cm)	Fourth	4.59552e-05	Yes
1782	Yes	No	74	Littoral	Equatorial facies	Urban	Female	Yes	primary school	educate	Rectangular	Soft texture /polyester	Blue	Long Mosquito Net (180cm)	Very rich	7.73179e-05	Yes
1783	Yes	Yes	61	Littoral	Equatorial facies	Urban	Female	No	primary school	educate	Pas de Preference	No preference	No preference	No preference	Average	6.74898e-05	No
1784	Yes	Yes	71	Littoral	Equatorial facies	Urban	Male	Yes	primary school	educate	Rectangular	Soft texture /polyester	White	Long Mosquito Net (180cm)	Average	7.38522e-05	Yes
1786	Yes	Yes	50	Littoral	Equatorial facies	Urban	Female	Yes	1st Cycle of Secondary	educate	Rectangular	Soft texture /polyester	White	Long Mosquito Net (180cm)	Average	6.57699e-05	Yes
1787	Yes	Yes	50	Littoral	Equatorial facies	Urban	Male	No	University	educate	Rectangular	Soft texture /polyester	No preference	No preference	Very rich	7.49478e-05	Yes
1788	Yes	Yes	33	Littoral	Equatorial facies	Urban	Male	No	1st Cycle of Secondary	educate	Rectangular	Soft texture /polyester	White	Long Mosquito Net (180cm)	Fourth	7.81878e-05	Yes
1789	Yes	Yes	30	Littoral	Equatorial facies	Urban	Male	Yes	University	educate	Pas de Preference	No preference	No preference	No preference	Fourth	6.99307e-05	No
1790	Yes	Yes	28	Littoral	Equatorial facies	Urban	Female	Yes	University	educate	Rectangular	Soft texture /polyester	White	Long Mosquito Net (180cm)	Very rich	7.89464e-05	Yes
1791	Yes		65	Littoral	Equatorial facies	Urban	Male	No	primary school	educate	Rectangular	Soft texture /polyester	Blue	Long Mosquito Net (180cm)	Very rich	8.35206e-05	Yes
1793	Yes	Yes	65	Littoral	Equatorial facies	Urban	Male	No	not educated	not educated	Rectangular	Soft texture /polyester	Pink	Long Mosquito Net (180cm)	Fourth	7.1691e-05	Yes
1794	Yes	Yes	27	Littoral	Equatorial facies	Urban	Male	Yes	2nd cycle of secondary school	educate	Rectangular	Soft texture /polyester	Blue	Long Mosquito Net (180cm)	Fourth	7.22479e-05	Yes
1795	Yes	No	73	Littoral	Equatorial facies	Urban	Female	Yes	not educated	not educated	Rectangular	Soft texture /polyester	No preference	Long Mosquito Net (180cm)	Very rich	6.66401e-05	Yes
1796	Yes	Yes	45	Littoral	Equatorial facies	Urban	Male	Yes	primary school	educate	Rectangular	Soft texture /polyester	Blue	Long Mosquito Net (180cm)	Fourth	7.56449e-05	Yes
1797	Yes	Yes	30	Littoral	Equatorial facies	Urban	Male	Yes	1st Cycle of Secondary	educate	Rectangular	Soft texture /polyester	White	Long Mosquito Net (180cm)	Very rich	7.54432e-05	Yes
1798	Yes	Yes	34	Littoral	Equatorial facies	Urban	Male	No	not educated	not educated	Rectangular	Soft texture /polyester	Blue	Long Mosquito Net (180cm)	Fourth	9.21238e-05	Yes
1801	Yes	Yes	40	Littoral	Equatorial facies	Urban	Female	Yes	1st Cycle of Secondary	educate	Rectangular	Soft texture /polyester	Blue	Long Mosquito Net (180cm)	Fourth	4.4899e-05	Yes
1802	Yes	Yes	27	Littoral	Equatorial facies	Urban	Male	No	2nd cycle of secondary school	educate	Rectangular	Soft texture /polyester	White	Long Mosquito Net (180cm)	Fourth	5.21254e-05	Yes
1803	Yes	Yes	53	Littoral	Equatorial facies	Urban	Female	No	not educated	not educated	Pas de Preference	No preference	No preference	No preference	Average	3.45118e-05	No
1804	Yes	Yes	61	Littoral	Equatorial facies	Urban	Male	Yes	1st Cycle of Secondary	educate	Pas de Preference	No preference	No preference	No preference	Average	3.41547e-05	No
1805	Yes	Yes	68	Littoral	Equatorial facies	Urban	Female	Yes	primary school	educate	Rectangular	Soft texture /polyester	Pink	Long Mosquito Net (180cm)	Average	3.9297e-05	Yes
1806	Yes	Yes	47	Littoral	Equatorial facies	Urban	Male	No	1st Cycle of Secondary	educate	Rectangular	Soft texture /polyester	Blue	Long Mosquito Net (180cm)	Average	3.69779e-05	Yes
1807	Yes	Yes	49	Littoral	Equatorial facies	Urban	Male	No	1st Cycle of Secondary	educate	Pas de Preference	No preference	No preference	No preference	Average	3.96385e-05	No
1808	Yes	No	52	Littoral	Equatorial facies	Urban	Male	Yes	primary school	educate	Pas de Preference	No preference	No preference	No preference	Second	3.14791e-05	No
1809	Yes	Yes	66	Littoral	Equatorial facies	Urban	Male	Yes	not educated	not educated	Rectangular	Soft texture /polyester	Blue	Long Mosquito Net (180cm)	Fourth	3.56542e-05	Yes
1810	Yes	No	49	Littoral	Equatorial facies	Urban	Male	No	University	educate	Pas de Preference	Soft texture /polyester	Pink	Long Mosquito Net (180cm)	Fourth	3.77377e-05	Yes
1811	Yes	Yes	50	Littoral	Equatorial facies	Urban	Male	Yes	2nd cycle of secondary school	educate	Rectangular	Soft texture /polyester	White	Long Mosquito Net (180cm)	Very rich	4.23497e-05	Yes
1812	Yes	Yes	28	Littoral	Equatorial facies	Urban	Male	No	1st Cycle of Secondary	educate	Rectangular	Soft texture /polyester	White	Long Mosquito Net (180cm)	Fourth	4.54204e-05	Yes
1813	Yes	Yes	25	Littoral	Equatorial facies	Urban	Male	No	1st Cycle of Secondary	educate	Rectangular	Soft texture /polyester	Blue	Long Mosquito Net (180cm)	Fourth	4.95639e-05	Yes
1814	Yes	Yes	54	Littoral	Equatorial facies	Urban	Female	Yes	2nd cycle of secondary school	educate	Pas de Preference	No preference	No preference	No preference	Fourth	4.00357e-05	No
1816	Yes	Yes	80	Littoral	Equatorial facies	Urban	Female	Yes	not educated	not educated	Pas de Preference	No preference	No preference	No preference	Average	3.71475e-05	No
1817	Yes	Yes	47	Littoral	Equatorial facies	Urban	Male	Yes	1st Cycle of Secondary	educate	Rectangular	Soft texture /polyester	Blue	Long Mosquito Net (180cm)	Fourth	3.85422e-05	Yes
1819	Yes	Yes	52	Littoral	Equatorial facies	Urban	Male	Yes	1st Cycle of Secondary	educate	Pas de Preference	No preference	No preference	No preference	Fourth	3.77377e-05	No
1820	Yes	No	60	Littoral	Equatorial facies	Urban	Male	No	primary school	educate	Rectangular	Soft texture /polyester	Blue	Long Mosquito Net (180cm)	Fourth	3.77377e-05	Yes
1821	Yes	Yes	31	Littoral	Equatorial facies	Urban	Female	Yes	2nd cycle of secondary school	educate	Cone-shaped	Soft texture /polyester	Blue	Long Mosquito Net (180cm)	Very rich	3.43318e-05	Yes
1824	Yes	No	51	Littoral	Equatorial facies	Urban	Female	Yes	1st Cycle of Secondary	educate	Rectangular	No preference	Blue	Long Mosquito Net (180cm)	Average	3.64168e-05	Yes
1826	Yes	No	49	Littoral	Equatorial facies	Urban	Male	Yes	1st Cycle of Secondary	educate	Rectangular	Soft texture /polyester	Blue	Long Mosquito Net (180cm)	Average	2.83482e-05	Yes
1828	Yes	Yes	46	Littoral	Equatorial facies	Urban	Male	No	2nd cycle of secondary school	educate	Cone-shaped	Rigid texture/polyethylene	Blue	Short Mosquito Net (150cm)	Fourth	3.38167e-05	Yes
1830	Yes	Yes	39	Littoral	Equatorial facies	Urban	Female	Yes	1st Cycle of Secondary	educate	Cone-shaped	Soft texture /polyester	Blue	Long Mosquito Net (180cm)	Average	4.28571e-05	Yes
1831	Yes	Yes	40	Littoral	Equatorial facies	Urban	Male	Yes	primary school	educate	Rectangular	Rigid texture/polyethylene	Blue	Long Mosquito Net (180cm)	Fourth	3.80896e-05	Yes
1832	Yes	Yes	30	Littoral	Equatorial facies	Urban	Male	Yes	primary school	educate	Rectangular	No preference	White	Long Mosquito Net (180cm)	Fourth	3.29374e-05	Yes
1833	Yes	Yes	30	Littoral	Equatorial facies	Urban	Male	Yes	primary school	educate	Rectangular	Soft texture /polyester	Blue	Long Mosquito Net (180cm)	Average	3.29374e-05	Yes
1835	Yes		45	Littoral	Equatorial facies	Urban	Male	Yes	1st Cycle of Secondary	educate	Rectangular	Soft texture /polyester	Blue	Long Mosquito Net (180cm)	Average	2.94575e-05	Yes
1836	Yes	Yes	79	Littoral	Equatorial facies	Urban	Female	Yes	not educated	not educated	Rectangular	Soft texture /polyester	No preference	Long Mosquito Net (180cm)	Very rich	4.09559e-05	Yes
1837	Yes	Yes	55	Littoral	Equatorial facies	Urban	Male	Yes	primary school	educate	Rectangular	Soft texture /polyester	No preference	Long Mosquito Net (180cm)	Fourth	3.04685e-05	Yes
1838	Yes	Yes	44	Littoral	Equatorial facies	Urban	Male	Yes	2nd cycle of secondary school	educate	Cone-shaped	Soft texture /polyester	Blue	Long Mosquito Net (180cm)	Fourth	3.51026e-05	Yes
1839	Yes	Yes	67	Littoral	Equatorial facies	Urban	Male	Yes	primary school	educate	Rectangular	Soft texture /polyester	White	Long Mosquito Net (180cm)	Average	3.17487e-05	Yes
1840	Yes	Yes	47	Littoral	Equatorial facies	Urban	Male	No	1st Cycle of Secondary	educate	Rectangular	Soft texture /polyester	Blue	Long Mosquito Net (180cm)	Average	3.69286e-05	Yes
1841	Yes	Yes	46	Littoral	Equatorial facies	Urban	Male	No	primary school	educate	Rectangular	Rigid texture/polyethylene	Blue	Long Mosquito Net (180cm)	Very rich	4.43782e-05	Yes
1843	Yes	Yes	60	Littoral	Equatorial facies	Urban	Female	No	1st Cycle of Secondary	educate	Cone-shaped	Soft texture /polyester	Pink	Long Mosquito Net (180cm)	Fourth	4.17878e-05	Yes
1845	Yes	Yes	38	Littoral	Equatorial facies	Urban	Male	No	primary school	educate	Rectangular	Soft texture /polyester	White	Long Mosquito Net (180cm)	Fourth	5.85595e-05	Yes
1846	Yes	Yes	23	Littoral	Equatorial facies	Urban	Male	Yes	1st Cycle of Secondary	educate	Rectangular	Soft texture /polyester	Blue	Long Mosquito Net (180cm)	Average	5.48803e-05	Yes
1847	Yes	Yes	32	Littoral	Equatorial facies	Urban	Female	No	primary school	educate	Rectangular	Soft texture /polyester	Blue	Long Mosquito Net (180cm)	Fourth	6.8507e-05	Yes
1850	Yes	Yes	24	Littoral	Equatorial facies	Urban	Male	Yes	1st Cycle of Secondary	educate	Rectangular	Soft texture /polyester	Blue	Long Mosquito Net (180cm)	Fourth	4.86322e-05	Yes
1851	Yes	Yes	52	Littoral	Equatorial facies	Urban	Male	Yes	not educated	not educated	Rectangular	Soft texture /polyester	White	Long Mosquito Net (180cm)	Second	4.60361e-05	Yes
1854	Yes	No	26	Littoral	Equatorial facies	Urban	Male	Yes	1st Cycle of Secondary	educate	Rectangular	Soft texture /polyester	Pink	Long Mosquito Net (180cm)	Fourth	5.48803e-05	Yes
1855	Yes	Yes	40	Littoral	Equatorial facies	Urban	Male	Yes	not educated	not educated	Rectangular	Soft texture /polyester	Blue	Long Mosquito Net (180cm)	Fourth	4.71796e-05	Yes
1856	Yes	Yes	53	Littoral	Equatorial facies	Urban	Female	No	1st Cycle of Secondary	educate	Pas de Preference	No preference	No preference	No preference	Fourth	5.66468e-05	No
1858	Yes	Yes	27	Littoral	Equatorial facies	Urban	Male	Yes	1st Cycle of Secondary	educate	Rectangular	Soft texture /polyester	White	Long Mosquito Net (180cm)	Fourth	4.03161e-05	Yes
1859	Yes	Yes	69	Littoral	Equatorial facies	Urban	Female	No	primary school	educate	Rectangular	Soft texture /polyester	White	Long Mosquito Net (180cm)	Average	5.51295e-05	Yes
1860	Yes	Yes	39	Littoral	Equatorial facies	Urban	Male	Yes	1st Cycle of Secondary	educate	Rectangular	Soft texture /polyester	Blue	Short Mosquito Net (150cm)	Fourth	3.93265e-05	Yes
1862	Yes	No	24	Littoral	Equatorial facies	Urban	Male	Yes	1st Cycle of Secondary	educate	Cone-shaped	Soft texture /polyester	White	Long Mosquito Net (180cm)	Fourth	4.2526e-05	Yes
1863	Yes	Yes	65	Littoral	Equatorial facies	Urban	Female	Yes	1st Cycle of Secondary	educate	Rectangular	Soft texture /polyester	Blue	Long Mosquito Net (180cm)	Very rich	3.45851e-05	Yes
1864	Yes	Yes	31	Littoral	Equatorial facies	Urban	Male	Yes	primary school	educate	Pas de Preference	No preference	No preference	No preference	Fourth	4.21051e-05	No
1865	Yes	Yes	32	Littoral	Equatorial facies	Urban	Female	No	1st Cycle of Secondary	educate	Rectangular	Soft texture /polyester	Blue	Long Mosquito Net (180cm)	Very rich	4.59461e-05	Yes
1866	Yes	No	17	Littoral	Equatorial facies	Urban	Female	Yes	primary school	educate	Cone-shaped	Soft texture /polyester	Blue	Long Mosquito Net (180cm)	Fourth	4.41841e-05	Yes
1867	Yes	Yes	21	Littoral	Equatorial facies	Urban	Male	Yes	2nd cycle of secondary school	educate	Cone-shaped	Soft texture /polyester	White	Long Mosquito Net (180cm)	Average	3.62929e-05	Yes
1868	Yes	Yes	76	Littoral	Equatorial facies	Urban	Female	Yes	not educated	not educated	Rectangular	Rigid texture/polyethylene	Blue	Long Mosquito Net (180cm)	Average	3.9315e-05	Yes
1869	Yes	Yes	53	Littoral	Equatorial facies	Urban	Female	Yes	1st Cycle of Secondary	educate	Pas de Preference	No preference	No preference	No preference	Very rich	4.12164e-05	No
1871	Yes	Yes	35	Littoral	Equatorial facies	Urban	Male	Yes	University	educate	Pas de Preference	No preference	No preference	No preference	Very rich	4.26485e-05	No
1872	Yes	Yes	55	Littoral	Equatorial facies	Urban	Male	Yes	University	educate	Pas de Preference	No preference	No preference	No preference	Average	4.22253e-05	No
1873	Yes	Yes	39	Littoral	Equatorial facies	Urban	Female	No	2nd cycle of secondary school	educate	Pas de Preference	No preference	No preference	No preference	Fourth	3.76423e-05	No
1876	Yes	No	31	Littoral	Equatorial facies	Urban	Male	Yes	2nd cycle of secondary school	educate	Pas de Preference	No preference	No preference	No preference	Very rich	5.80385e-05	No
1877	Yes	Yes	79	Littoral	Equatorial facies	Urban	Male	No	primary school	educate	Pas de Preference	No preference	No preference	No preference	Average	4.43145e-05	No
1878	Yes	Yes	57	Littoral	Equatorial facies	Urban	Female	No	primary school	educate	Pas de Preference	No preference	No preference	No preference	Fourth	4.94793e-05	No
1880	Yes	Yes	68	Littoral	Equatorial facies	Urban	Female	Yes	primary school	educate	Pas de Preference	No preference	No preference	No preference	Very rich	2.74214e-05	No
1881	Yes		43	Littoral	Equatorial facies	Urban	Female	Yes	1st Cycle of Secondary	educate	Rectangular	Soft texture /polyester	Blue	Long Mosquito Net (180cm)	Average	3.21896e-05	Yes
1883	Yes	Yes	65	Littoral	Equatorial facies	Urban	Male	Yes	1st Cycle of Secondary	educate	Pas de Preference	No preference	No preference	No preference	Average	2.61969e-05	No
1884	Yes	No	80	Littoral	Equatorial facies	Urban	Male	Yes	1st Cycle of Secondary	educate	Rectangular	Soft texture /polyester	Blue	Long Mosquito Net (180cm)	Very rich	2.93393e-05	Yes
1886	Yes	Yes	53	Littoral	Equatorial facies	Urban	Male	No	1st Cycle of Secondary	educate	Rectangular	Rigid texture/polyethylene	White	Long Mosquito Net (180cm)	Fourth	3.57679e-05	Yes
1887	Yes	Yes	25	Littoral	Equatorial facies	Urban	Male	Yes	1st Cycle of Secondary	educate	Rectangular	Soft texture /polyester	Blue	Long Mosquito Net (180cm)	Very rich	3.28371e-05	Yes
1888	Yes	Yes	25	Littoral	Equatorial facies	Urban	Male	Yes	2nd cycle of secondary school	educate	Rectangular	Rigid texture/polyethylene	Blue	Long Mosquito Net (180cm)	Fourth	3.28371e-05	Yes
1889	Yes	No	68	Littoral	Equatorial facies	Urban	Female	Yes	not educated	not educated	Pas de Preference	No preference	No preference	No preference	Average	3.87121e-05	No
1890	Yes	Yes	61	Littoral	Equatorial facies	Urban	Male	Yes	University	educate	Rectangular	Soft texture /polyester	White	Long Mosquito Net (180cm)	Average	3.50058e-05	Yes
1891	Yes	Yes	51	Littoral	Equatorial facies	Urban	Female	No	primary school	educate	Rectangular	Soft texture /polyester	Blue	Long Mosquito Net (180cm)	Average	3.21896e-05	Yes
1893	Yes	Yes	34	Littoral	Equatorial facies	Urban	Male	No	primary school	educate	Cone-shaped	Soft texture /polyester	White	Long Mosquito Net (180cm)	Fourth	4.00975e-05	Yes
1894	Yes	Yes	48	Littoral	Equatorial facies	Urban	Male	Yes	1st Cycle of Secondary	educate	Rectangular	Soft texture /polyester	Blue	Long Mosquito Net (180cm)	Fourth	3.67873e-05	Yes
1895	Yes	Yes	55	Littoral	Equatorial facies	Urban	Female	Yes	primary school	educate	Cone-shaped	Soft texture /polyester	Pink	Long Mosquito Net (180cm)	Average	3.54675e-05	Yes
1896	Yes	Yes	39	Littoral	Equatorial facies	Urban	Female	No	primary school	educate	Rectangular	Soft texture /polyester	White	Long Mosquito Net (180cm)	Average	3.80673e-05	Yes
1897	Yes	Yes	65	Littoral	Equatorial facies	Urban	Male	Yes	1st Cycle of Secondary	educate	Rectangular	Soft texture /polyester	Blue	Long Mosquito Net (180cm)	Fourth	2.77195e-05	Yes
1898	Yes	Yes	48	Littoral	Equatorial facies	Urban	Female	Yes	primary school	educate	Rectangular	Soft texture /polyester	Blue	Long Mosquito Net (180cm)	Average	4.16693e-05	Yes
1899	Yes	Yes	58	Littoral	Equatorial facies	Urban	Male	Yes	1st Cycle of Secondary	educate	Rectangular	Soft texture /polyester	White	Long Mosquito Net (180cm)	Fourth	2.84949e-05	Yes
1900	Yes	Yes	71	Littoral	Equatorial facies	Urban	Male	Yes	1st Cycle of Secondary	educate	Rectangular	Soft texture /polyester	White	Long Mosquito Net (180cm)	Average	2.75255e-05	Yes
1902	Yes	Yes	50	Littoral	Equatorial facies	Urban	Female	Yes	primary school	educate	Rectangular	Soft texture /polyester	Blue	Long Mosquito Net (180cm)	Fourth	6.29895e-05	Yes
1903	Yes	No	68	Littoral	Equatorial facies	Urban	Female	Yes	not educated	not educated	Rectangular	Soft texture /polyester	Blue	Long Mosquito Net (180cm)	Fourth	5.25783e-05	Yes
1904	Yes	Yes	64	Littoral	Equatorial facies	Urban	Male	Yes	1st Cycle of Secondary	educate	Rectangular	Soft texture /polyester	Blue	Long Mosquito Net (180cm)	Fourth	4.82817e-05	Yes
1905	Yes	Yes	48	Littoral	Equatorial facies	Urban	Male	Yes	University	educate	Pas de Preference	No preference	No preference	No preference	Fourth	5.5481e-05	No
1906	Yes	Yes	84	Littoral	Equatorial facies	Urban	Male	Yes	primary school	educate	Rectangular	Soft texture /polyester	White	Long Mosquito Net (180cm)	Fourth	5.07304e-05	Yes
1907	Yes	Yes	47	Littoral	Equatorial facies	Urban	Male	No	1st Cycle of Secondary	educate	Rectangular	Soft texture /polyester	Blue	Long Mosquito Net (180cm)	Fourth	5.40735e-05	Yes
1908	Yes	Yes	35	Littoral	Equatorial facies	Urban	Male	Yes	2nd cycle of secondary school	educate	Pas de Preference	No preference	No preference	No preference	Fourth	5.18929e-05	No
1909	Yes	Yes	57	Littoral	Equatorial facies	Urban	Male	Yes	2nd cycle of secondary school	educate	Rectangular	Soft texture /polyester	Blue	Long Mosquito Net (180cm)	Fourth	5.21274e-05	Yes
1910	Yes	Yes	37	Littoral	Equatorial facies	Urban	Male	Yes	2nd cycle of secondary school	educate	Pas de Preference	No preference	No preference	Long Mosquito Net (180cm)	Very rich	5.72893e-05	Yes
1911	Yes	Yes	65	Littoral	Equatorial facies	Urban	Female	No	not educated	not educated	Rectangular	Soft texture /polyester	Blue	Long Mosquito Net (180cm)	Average	5.93269e-05	Yes
1912	Yes	Yes	49	Littoral	Equatorial facies	Urban	Female	Yes	primary school	educate	Rectangular	Soft texture /polyester	Blue	Long Mosquito Net (180cm)	Fourth	7.6798e-05	Yes
1913	Yes	Yes	50	Littoral	Equatorial facies	Urban	Female	Yes	1st Cycle of Secondary	educate	Pas de Preference	No preference	No preference	No preference	Fourth	6.68053e-05	No
1914	Yes	Yes	45	Littoral	Equatorial facies	Urban	Female	No	primary school	educate	Pas de Preference	No preference	No preference	No preference	Very rich	6.68053e-05	No
1915	Yes	Yes	74	Littoral	Equatorial facies	Urban	Female	Yes	not educated	not educated	Rectangular	Soft texture /polyester	White	Long Mosquito Net (180cm)	Average	6.43347e-05	Yes
1919	Yes	No	60	Littoral	Equatorial facies	Urban	Female	Yes	not educated	not educated	Pas de Preference	No preference	No preference	No preference	Fourth	4.46493e-05	No
1921	Yes	No	30	Littoral	Equatorial facies	Urban	Male	Yes	1st Cycle of Secondary	educate	Rectangular	Rigid texture/polyethylene	Blue	No preference	Average	8.95477e-05	Yes
1922	Yes	Yes	45	Littoral	Equatorial facies	Urban	Male	No	2nd cycle of secondary school	educate	Rectangular	Soft texture /polyester	Blue	Long Mosquito Net (180cm)	Fourth	0.000108526	Yes
1924	Yes	Yes	71	Littoral	Equatorial facies	Urban	Male	Yes	primary school	educate	Rectangular	Soft texture /polyester	No preference	No preference	Fourth	8.81483e-05	Yes
1925	Yes	No	73	Littoral	Equatorial facies	Urban	Male	Yes	primary school	educate	Rectangular	Rigid texture/polyethylene	Blue	Long Mosquito Net (180cm)	Average	8.18292e-05	Yes
1926	Yes	No	30	Littoral	Equatorial facies	Urban	Male	No	1st Cycle of Secondary	educate	Pas de Preference	No preference	No preference	No preference	Average	0.000145101	No
1928	Yes	Yes	37	Littoral	Equatorial facies	Urban	Male	No	primary school	educate	Cone-shaped	Soft texture /polyester	White	No preference	Average	9.96975e-05	Yes
1929	Yes	Yes	35	Littoral	Equatorial facies	Urban	Female	Yes	1st Cycle of Secondary	educate	Pas de Preference	No preference	No preference	No preference	Fourth	0.000120402	No
1930	Yes	Yes	48	Littoral	Equatorial facies	Urban	Female	Yes	primary school	educate	Rectangular	Soft texture /polyester	Green	Short Mosquito Net (150cm)	Average	8.41508e-05	Yes
1931	Yes	Yes	43	Littoral	Equatorial facies	Urban	Male	No	primary school	educate	Cone-shaped	Soft texture /polyester	White	Long Mosquito Net (180cm)	Fourth	9.30628e-05	Yes
1932	Yes	No	34	Littoral	Equatorial facies	Urban	Male	No	primary school	educate	Cone-shaped	Soft texture /polyester	White	Long Mosquito Net (180cm)	Fourth	9.28056e-05	Yes
1933	Yes	Yes	44	Littoral	Equatorial facies	Urban	Male	Yes	2nd cycle of secondary school	educate	Rectangular	Soft texture /polyester	Pink	Long Mosquito Net (180cm)	Fourth	9.03017e-05	Yes
1935	Yes	Yes	41	Littoral	Equatorial facies	Urban	Male	No	University	educate	Rectangular	No preference	Blue	Long Mosquito Net (180cm)	Fourth	9.50477e-05	Yes
1937	Yes	Yes	30	Littoral	Equatorial facies	Urban	Male	Yes	1st Cycle of Secondary	educate	Cone-shaped	Soft texture /polyester	Green	Long Mosquito Net (180cm)	Fourth	0.000132738	Yes
1938	Yes	No	35	Littoral	Equatorial facies	Urban	Male	No	University	educate	Rectangular	Soft texture /polyester	No preference	Long Mosquito Net (180cm)	Fourth	8.20918e-05	Yes
1941	Yes	Yes	33	Littoral	Equatorial facies	Urban	Male	No	2nd cycle of secondary school	educate	Pas de Preference	No preference	No preference	No preference	Fourth	4.51399e-05	No
1943	Yes	Yes	47	Littoral	Equatorial facies	Urban	Male	No	primary school	educate	Pas de Preference	No preference	No preference	No preference	Fourth	3.76555e-05	No
1944	Yes	Yes	45	Littoral	Equatorial facies	Urban	Female	Yes	primary school	educate	Rectangular	Soft texture /polyester	Blue	Long Mosquito Net (180cm)	Fourth	4.41342e-05	Yes
1946	Yes	Yes	34	Littoral	Equatorial facies	Urban	Male	Yes	2nd cycle of secondary school	educate	Pas de Preference	No preference	No preference	No preference	Very rich	3.84667e-05	No
1947	Yes	Yes	29	Littoral	Equatorial facies	Urban	Male	Yes	1st Cycle of Secondary	educate	Pas de Preference	No preference	No preference	No preference	Fourth	3.5656e-05	No
1948	Yes	Yes	35	Littoral	Equatorial facies	Urban	Male	Yes	2nd cycle of secondary school	educate	Pas de Preference	No preference	No preference	No preference	Fourth	3.27444e-05	No
1949	Yes	Yes	25	Littoral	Equatorial facies	Urban	Male	Yes	2nd cycle of secondary school	educate	Pas de Preference	No preference	No preference	No preference	Very rich	3.5656e-05	No
1952	Yes	Yes	48	Littoral	Equatorial facies	Urban	Male	No	primary school	educate	Pas de Preference	No preference	No preference	No preference	Average	4.52756e-05	No
1953	Yes	Yes	56	Littoral	Equatorial facies	Urban	Male	Yes	2nd cycle of secondary school	educate	Pas de Preference	No preference	No preference	No preference	Average	2.80859e-05	No
1954	Yes	Yes	53	Littoral	Equatorial facies	Urban	Female	Yes	primary school	educate	Pas de Preference	No preference	No preference	No preference	Fourth	3.61483e-05	No
1957	Yes	Yes	33	Littoral	Equatorial facies	Urban	Male	Yes	2nd cycle of secondary school	educate	Pas de Preference	No preference	No preference	No preference	Fourth	3.5656e-05	No
1961	Yes	Yes	65	Littoral	Equatorial facies	Urban	Male	Yes	not educated	not educated	Pas de Preference	No preference	No preference	No preference	Very rich	5.87536e-05	No
1962	Yes	Yes	49	Littoral	Equatorial facies	Urban	Male	Yes	not educated	not educated	Pas de Preference	No preference	No preference	No preference	Very rich	5.81461e-05	No
1963	Yes	Yes	30	Littoral	Equatorial facies	Urban	Female	Yes	1st Cycle of Secondary	educate	Pas de Preference	No preference	No preference	No preference	Fourth	6.94725e-05	No
1964	Yes	Yes	34	Littoral	Equatorial facies	Urban	Male	Yes	1st Cycle of Secondary	educate	Pas de Preference	No preference	No preference	No preference	Very rich	7.73248e-05	No
1965	Yes	Yes	53	Littoral	Equatorial facies	Urban	Female	Yes	not educated	not educated	Pas de Preference	No preference	No preference	No preference	Very rich	7.29971e-05	No
1966	Yes	Yes	55	Littoral	Equatorial facies	Urban	Male	Yes	primary school	educate	Pas de Preference	No preference	No preference	No preference	Very rich	6.23965e-05	No
1968	Yes	Yes	51	Littoral	Equatorial facies	Urban	Female	Yes	not educated	not educated	Pas de Preference	No preference	No preference	No preference	Very rich	7.93724e-05	No
1969	Yes	No	39	Littoral	Equatorial facies	Urban	Female	Yes	2nd cycle of secondary school	educate	Pas de Preference	No preference	No preference	No preference	Very rich	6.35146e-05	No
1970	Yes	Yes	52	Littoral	Equatorial facies	Urban	Female	Yes	1st Cycle of Secondary	educate	Pas de Preference	No preference	No preference	No preference	Very rich	9.02756e-05	No
1971	Yes	Yes	53	Littoral	Equatorial facies	Urban	Male	Yes	2nd cycle of secondary school	educate	Rectangular	Soft texture /polyester	Blue	Long Mosquito Net (180cm)	Fourth	7.14328e-05	Yes
1972	Yes	Yes	45	Littoral	Equatorial facies	Urban	Male	Yes	2nd cycle of secondary school	educate	Rectangular	Soft texture /polyester	Blue	Long Mosquito Net (180cm)	Very rich	7.20972e-05	Yes
1975	Yes	Yes	41	Littoral	Equatorial facies	Urban	Female	Yes	1st Cycle of Secondary	educate	Pas de Preference	No preference	No preference	No preference	Fourth	6.6254e-05	No
1976	Yes	Yes	63	Littoral	Equatorial facies	Urban	Male	Yes	2nd cycle of secondary school	educate	Rectangular	Soft texture /polyester	Blue	Long Mosquito Net (180cm)	Very rich	5.34486e-05	Yes
1977	Yes	Yes	50	Littoral	Equatorial facies	Urban	Female	Yes	1st Cycle of Secondary	educate	Rectangular	Soft texture /polyester	Blue	Long Mosquito Net (180cm)	Fourth	7.29971e-05	Yes
1978	Yes	Yes	52	Littoral	Equatorial facies	Urban	Male	Yes	University	educate	Rectangular	Soft texture /polyester	Blue	Long Mosquito Net (180cm)	Very rich	6.06985e-05	Yes
1979	Yes	Yes	27	Littoral	Equatorial facies	Urban	Male	Yes	2nd cycle of secondary school	educate	Pas de Preference	No preference	No preference	No preference	Very rich	7.45207e-05	No
1981	Yes	No	46	Littoral	Equatorial facies	Urban	Male	No	1st Cycle of Secondary	educate	Pas de Preference	No preference	No preference	No preference	Fourth	1.49872e-05	No
1982	Yes	Yes	37	Littoral	Equatorial facies	Urban	Male	Yes	2nd cycle of secondary school	educate	Pas de Preference	No preference	No preference	No preference	Fourth	1.23806e-05	No
1985	Yes	Yes	46	Littoral	Equatorial facies	Urban	Male	Yes	2nd cycle of secondary school	educate	Pas de Preference	No preference	No preference	No preference	Fourth	1.52097e-05	No
1986	Yes	Yes	46	Littoral	Equatorial facies	Urban	Male	No	1st Cycle of Secondary	educate	Pas de Preference	No preference	No preference	No preference	Fourth	1.20888e-05	No
1987	Yes	Yes	55	Littoral	Equatorial facies	Urban	Male	Yes	1st Cycle of Secondary	educate	Pas de Preference	No preference	No preference	No preference	Fourth	1.32857e-05	No
1989	Yes	No	37	Littoral	Equatorial facies	Urban	Male	No	2nd cycle of secondary school	educate	Pas de Preference	No preference	No preference	No preference	Average	1.49872e-05	No
1993	Yes	Yes	38	Littoral	Equatorial facies	Urban	Female	Yes	1st Cycle of Secondary	educate	Rectangular	Soft texture /polyester	Blue	Long Mosquito Net (180cm)	Fourth	1.3938e-05	Yes
1994	Yes	Yes	53	Littoral	Equatorial facies	Urban	Male	Yes	1st Cycle of Secondary	educate	Rectangular	Soft texture /polyester	Blue	Long Mosquito Net (180cm)	Fourth	1.22141e-05	Yes
1996	Yes	Yes	56	Littoral	Equatorial facies	Urban	Male	No	1st Cycle of Secondary	educate	Pas de Preference	No preference	No preference	No preference	Very rich	1.21613e-05	No
1997	Yes	Yes	27	Littoral	Equatorial facies	Urban	Female	No	2nd cycle of secondary school	educate	Rectangular	Soft texture /polyester	Blue	Long Mosquito Net (180cm)	Fourth	1.74554e-05	Yes
1998	Yes	Yes	45	Littoral	Equatorial facies	Urban	Male	No	1st Cycle of Secondary	educate	Rectangular	Soft texture /polyester	Blue	Long Mosquito Net (180cm)	Fourth	1.36793e-05	Yes
1999	Yes	Yes	62	Littoral	Equatorial facies	Urban	Female	Yes	not educated	not educated	Rectangular	Soft texture /polyester	Blue	Long Mosquito Net (180cm)	Fourth	2.05512e-05	Yes
2000	Yes	Yes	71	Littoral	Equatorial facies	Urban	Male	No	1st Cycle of Secondary	educate	Rectangular	Soft texture /polyester	White	Long Mosquito Net (180cm)	Fourth	1.48912e-05	Yes
2001	Yes	Yes	36	Nord	Sudano-Sahelian facies	Urban	Male	No	2nd cycle of secondary school	educate	Rectangular	Soft texture /polyester	Blue	Long Mosquito Net (180cm)	Fourth	0.00012421	Yes
2002	Yes	Yes	58	Nord	Sudano-Sahelian facies	Urban	Male	No	2nd cycle of secondary school	educate	Pas de Preference	No preference	No preference	No preference	Average	0.000110963	No
2003	Yes	Yes	51	Nord	Sudano-Sahelian facies	Urban	Male	No	University	educate	Rectangular	Soft texture /polyester	Green	Long Mosquito Net (180cm)	Very rich	8.99278e-05	Yes
2004	Yes	Yes	45	Nord	Sudano-Sahelian facies	Urban	Male	Yes	primary school	educate	Pas de Preference	No preference	No preference	No preference	Average	0.000112357	No
2005	Yes	Yes	52	Nord	Sudano-Sahelian facies	Urban	Male	Yes	2nd cycle of secondary school	educate	Pas de Preference	No preference	No preference	No preference	Average	8.19834e-05	No
2006	Yes	Yes	56	Nord	Sudano-Sahelian facies	Urban	Male	Yes	2nd cycle of secondary school	educate	Pas de Preference	No preference	No preference	No preference	Fourth	9.08671e-05	No
2007	Yes	Yes	54	Nord	Sudano-Sahelian facies	Urban	Male	Yes	2nd cycle of secondary school	educate	Rectangular	Soft texture /polyester	White	Long Mosquito Net (180cm)	Fourth	8.73908e-05	Yes
2008	Yes	Yes	74	Nord	Sudano-Sahelian facies	Urban	Male	Yes	2nd cycle of secondary school	educate	Rectangular	Soft texture /polyester	White	Long Mosquito Net (180cm)	Very rich	0.000102371	Yes
2009	Yes	Yes	57	Nord	Sudano-Sahelian facies	Urban	Male	Yes	2nd cycle of secondary school	educate	Rectangular	Soft texture /polyester	Blue	Long Mosquito Net (180cm)	Very rich	8.4121e-05	Yes
2011	Yes	Yes	40	Nord	Sudano-Sahelian facies	Urban	Male	Yes	primary school	educate	Pas de Preference	No preference	No preference	No preference	Average	9.29542e-05	No
2012	Yes	No	52	Nord	Sudano-Sahelian facies	Urban	Male	No	1st Cycle of Secondary	educate	Pas de Preference	No preference	No preference	No preference	Very rich	0.000127555	No
2013	Yes	Yes	33	Nord	Sudano-Sahelian facies	Urban	Male	Yes	University	educate	Pas de Preference	No preference	No preference	No preference	Very rich	9.52637e-05	No
2014	Yes	Yes	31	Nord	Sudano-Sahelian facies	Urban	Male	Yes	not educated	not educated	Pas de Preference	No preference	No preference	No preference	Fourth	8.71349e-05	No
2015	Yes	Yes	31	Nord	Sudano-Sahelian facies	Urban	Male	Yes	1st Cycle of Secondary	educate	Pas de Preference	No preference	No preference	No preference	Fourth	8.71349e-05	No
2016	Yes	Yes	30	Nord	Sudano-Sahelian facies	Urban	Male	Yes	2nd cycle of secondary school	educate	Pas de Preference	No preference	No preference	No preference	Very rich	9.52637e-05	No
2017	Yes	Yes	35	Nord	Sudano-Sahelian facies	Urban	Male	Yes	2nd cycle of secondary school	educate	Rectangular	Soft texture /polyester	White	Long Mosquito Net (180cm)	Very rich	9.29542e-05	Yes
2018	Yes	Yes	31	Nord	Sudano-Sahelian facies	Urban	Male	Yes	2nd cycle of secondary school	educate	Pas de Preference	No preference	No preference	No preference	Very rich	0.000123844	No
2019	Yes	No	31	Nord	Sudano-Sahelian facies	Urban	Male	No	1st Cycle of Secondary	educate	Pas de Preference	No preference	No preference	No preference	Very rich	0.000104402	No
2020	Yes	No	47	Nord	Sudano-Sahelian facies	Urban	Male	Yes	2nd cycle of secondary school	educate	Rectangular	Rigid texture/polyethylene	Blue	Long Mosquito Net (180cm)	Very rich	8.0282e-05	Yes
2021	Yes	Yes	42	Nord	Sudano-Sahelian facies	Urban	Male	No	primary school	educate	Pas de Preference	No preference	No preference	Long Mosquito Net (180cm)	Fourth	0.000159106	Yes
2024	Yes	Yes	32	Nord	Sudano-Sahelian facies	Urban	Female	Yes	2nd cycle of secondary school	educate	Pas de Preference	No preference	Blue	Long Mosquito Net (180cm)	Average	0.000140455	Yes
2025	Yes	No	35	Nord	Sudano-Sahelian facies	Urban	Male	No	1st Cycle of Secondary	educate	Rectangular	Rigid texture/polyethylene	Blue	Long Mosquito Net (180cm)	Average	0.000114865	Yes
2026	Yes	Yes	37	Nord	Sudano-Sahelian facies	Urban	Male	No	primary school	educate	Rectangular	Rigid texture/polyethylene	White	Long Mosquito Net (180cm)	Average	0.000114865	Yes
2027	Yes	Yes	41	Nord	Sudano-Sahelian facies	Urban	Male	Yes	2nd cycle of secondary school	educate	Rectangular	No preference	No preference	No preference	Fourth	0.000133879	Yes
2030	Yes	No	36	Nord	Sudano-Sahelian facies	Urban	Male	No	1st Cycle of Secondary	educate	Pas de Preference	No preference	No preference	No preference	Fourth	0.0001252	No
2031	Yes	Yes	35	Nord	Sudano-Sahelian facies	Urban	Male	Yes	2nd cycle of secondary school	educate	Rectangular	Soft texture /polyester	White	Long Mosquito Net (180cm)	Very rich	0.000110771	Yes
2032	Yes	Yes	43	Nord	Sudano-Sahelian facies	Urban	Male	Yes	1st Cycle of Secondary	educate	Rectangular	Soft texture /polyester	Pink	Long Mosquito Net (180cm)	Average	0.000122441	Yes
2033	Yes	No	39	Nord	Sudano-Sahelian facies	Urban	Male	No	1st Cycle of Secondary	educate	Cone-shaped	Soft texture /polyester	White	Long Mosquito Net (180cm)	Average	0.000177918	Yes
2034	Yes	Yes	44	Nord	Sudano-Sahelian facies	Urban	Male	Yes	2nd cycle of secondary school	educate	Rectangular	Soft texture /polyester	White	Long Mosquito Net (180cm)	Very rich	0.000161095	Yes
2036	Yes	Yes	72	Nord	Sudano-Sahelian facies	Urban	Female	Yes	not educated	not educated	Rectangular	Soft texture /polyester	Green	Long Mosquito Net (180cm)	Fourth	0.000115038	Yes
2037	Yes	Yes	37	Nord	Sudano-Sahelian facies	Urban	Male	No	2nd cycle of secondary school	educate	Cone-shaped	Soft texture /polyester	Blue	Long Mosquito Net (180cm)	Very rich	0.000169394	Yes
2038	Yes	Yes	33	Nord	Sudano-Sahelian facies	Urban	Male	Yes	University	educate	Rectangular	Soft texture /polyester	White	Long Mosquito Net (180cm)	Very rich	0.000122082	Yes
2039	Yes	Yes	37	Nord	Sudano-Sahelian facies	Urban	Female	Yes	primary school	educate	Cone-shaped	Soft texture /polyester	White	Long Mosquito Net (180cm)	Fourth	0.000135777	Yes
2040	Yes	Yes	40	Nord	Sudano-Sahelian facies	Urban	Female	Yes	2nd cycle of secondary school	educate	Rectangular	Soft texture /polyester	White	Long Mosquito Net (180cm)	Fourth	0.000112648	Yes
2041	Yes	Yes	42	Nord	Sudano-Sahelian facies	Urban	Male	Yes	1st Cycle of Secondary	educate	Rectangular	Soft texture /polyester	Blue	Long Mosquito Net (180cm)	Very rich	0.000137463	Yes
2042	Yes	Yes	29	Nord	Sudano-Sahelian facies	Urban	Female	Yes	primary school	educate	Rectangular	Soft texture /polyester	White	Long Mosquito Net (180cm)	Fourth	0.000165933	Yes
2043	Yes	Yes	51	Nord	Sudano-Sahelian facies	Urban	Female	Yes	not educated	not educated	Pas de Preference	No preference	No preference	No preference	Very rich	0.00020735	No
2045	Yes	No	35	Nord	Sudano-Sahelian facies	Urban	Male	Yes	1st Cycle of Secondary	educate	Pas de Preference	No preference	No preference	No preference	Fourth	0.000125301	No
2046	Yes	Yes	38	Nord	Sudano-Sahelian facies	Urban	Male	Yes	primary school	educate	Rectangular	Soft texture /polyester	Blue	Long Mosquito Net (180cm)	Fourth	0.000147205	Yes
2047	Yes	Yes	44	Nord	Sudano-Sahelian facies	Urban	Male	Yes	primary school	educate	Rectangular	Soft texture /polyester	Blue	Long Mosquito Net (180cm)	Fourth	0.000149635	Yes
2049	Yes	Yes	38	Nord	Sudano-Sahelian facies	Urban	Male	Yes	primary school	educate	Rectangular	Soft texture /polyester	Blue	Long Mosquito Net (180cm)	Average	0.000129539	Yes
2050	Yes	No	40	Nord	Sudano-Sahelian facies	Urban	Male	No	primary school	educate	Rectangular	Soft texture /polyester	Blue	Long Mosquito Net (180cm)	Very rich	0.000127067	Yes
2053	Yes	Yes	34	Nord	Sudano-Sahelian facies	Urban	Male	Yes	University	educate	Cone-shaped	Soft texture /polyester	Pink	Long Mosquito Net (180cm)	Very rich	0.000178763	Yes
2054	Yes	Yes	45	Nord	Sudano-Sahelian facies	Urban	Male	Yes	1st Cycle of Secondary	educate	Rectangular	Soft texture /polyester	Blue	Long Mosquito Net (180cm)	Fourth	0.000140376	Yes
2055	Yes	Yes	32	Nord	Sudano-Sahelian facies	Urban	Male	Yes	1st Cycle of Secondary	educate	Rectangular	Soft texture /polyester	Blue	Long Mosquito Net (180cm)	Fourth	0.000149197	Yes
2056	Yes	No	33	Nord	Sudano-Sahelian facies	Urban	Male	No	University	educate	Cone-shaped	Soft texture /polyester	Pink	Long Mosquito Net (180cm)	Very rich	0.000195922	Yes
2057	Yes	Yes	44	Nord	Sudano-Sahelian facies	Urban	Male	Yes	not educated	not educated	Rectangular	Soft texture /polyester	Blue	Long Mosquito Net (180cm)	Fourth	0.000153007	Yes
2058	Yes	Yes	50	Nord	Sudano-Sahelian facies	Urban	Male	No	not educated	not educated	Rectangular	Soft texture /polyester	Blue	Long Mosquito Net (180cm)	Fourth	0.000172494	Yes
2059	Yes	Yes	59	Nord	Sudano-Sahelian facies	Urban	Female	Yes	not educated	not educated	Rectangular	Soft texture /polyester	Blue	Long Mosquito Net (180cm)	Very rich	0.000123311	Yes
2060	Yes	Yes	39	Nord	Sudano-Sahelian facies	Urban	Male	Yes	not educated	not educated	Cone-shaped	Soft texture /polyester	Blue	Long Mosquito Net (180cm)	Very rich	0.000159161	Yes
2061	Yes	Yes	33	Nord	Sudano-Sahelian facies	Urban	Male	Yes	University	educate	Pas de Preference	No preference	No preference	No preference	Very rich	6.49688e-05	No
2062	Yes	Yes	33	Nord	Sudano-Sahelian facies	Urban	Male	Yes	1st Cycle of Secondary	educate	Pas de Preference	No preference	No preference	No preference	Very rich	7.70113e-05	No
2063	Yes	Yes	41	Nord	Sudano-Sahelian facies	Urban	Female	Yes	not educated	not educated	Pas de Preference	No preference	No preference	No preference	Fourth	7.60498e-05	No
2064	Yes	No	50	Nord	Sudano-Sahelian facies	Urban	Female	No	not educated	not educated	Pas de Preference	No preference	No preference	No preference	Fourth	7.30313e-05	No
2065	Yes	No	60	Nord	Sudano-Sahelian facies	Urban	Male	Yes	not educated	not educated	Pas de Preference	No preference	No preference	No preference	Very rich	9.26121e-05	No
2066	Yes	No	53	Nord	Sudano-Sahelian facies	Urban	Male	No	not educated	not educated	Rectangular	Soft texture /polyester	Pink	Long Mosquito Net (180cm)	Very rich	6.51596e-05	Yes
2067	Yes	Yes	29	Nord	Sudano-Sahelian facies	Urban	Male	Yes	1st Cycle of Secondary	educate	Pas de Preference	No preference	No preference	No preference	Average	6.49688e-05	No
2068	Yes	Yes	30	Nord	Sudano-Sahelian facies	Urban	Male	Yes	1st Cycle of Secondary	educate	Rectangular	Rigid texture/polyethylene	Blue	Long Mosquito Net (180cm)	Very rich	7.10298e-05	Yes
2069	Yes	No	28	Nord	Sudano-Sahelian facies	Urban	Male	Yes	1st Cycle of Secondary	educate	Pas de Preference	No preference	No preference	No preference	Fourth	7.10298e-05	No
2070	Yes	No	58	Nord	Sudano-Sahelian facies	Urban	Male	Yes	1st Cycle of Secondary	educate	Pas de Preference	No preference	No preference	No preference	Very rich	8.04525e-05	No
2071	Yes	Yes	28	Nord	Sudano-Sahelian facies	Urban	Male	Yes	2nd cycle of secondary school	educate	Rectangular	Soft texture /polyester	Blue	Long Mosquito Net (180cm)	Fourth	8.67837e-05	Yes
2072	Yes	Yes	40	Nord	Sudano-Sahelian facies	Urban	Male	Yes	2nd cycle of secondary school	educate	Pas de Preference	No preference	No preference	No preference	Fourth	6.27216e-05	No
2073	Yes	Yes	27	Nord	Sudano-Sahelian facies	Urban	Male	Yes	2nd cycle of secondary school	educate	Pas de Preference	No preference	No preference	No preference	Fourth	7.70113e-05	No
2074	Yes	Yes	61	Nord	Sudano-Sahelian facies	Urban	Male	Yes	2nd cycle of secondary school	educate	Rectangular	Soft texture /polyester	Blue	Long Mosquito Net (180cm)	Average	5.53323e-05	Yes
2075	Yes	Yes	66	Nord	Sudano-Sahelian facies	Urban	Female	Yes	not educated	not educated	Rectangular	Soft texture /polyester	Blue	Long Mosquito Net (180cm)	Average	9.75105e-05	Yes
2076	Yes	No	64	Nord	Sudano-Sahelian facies	Urban	Male	Yes	not educated	not educated	Rectangular	Soft texture /polyester	Blue	Long Mosquito Net (180cm)	Average	6.89029e-05	Yes
2077	Yes	Yes	30	Nord	Sudano-Sahelian facies	Urban	Female	Yes	not educated	not educated	Pas de Preference	No preference	No preference	No preference	Fourth	9.02918e-05	No
2078	Yes	Yes	26	Nord	Sudano-Sahelian facies	Urban	Male	Yes	1st Cycle of Secondary	educate	Pas de Preference	No preference	No preference	No preference	Average	6.49688e-05	No
2079	Yes	Yes	23	Nord	Sudano-Sahelian facies	Urban	Male	Yes	2nd cycle of secondary school	educate	Rectangular	Soft texture /polyester	White	Long Mosquito Net (180cm)	Very rich	7.39501e-05	Yes
2080	Yes	Yes	44	Nord	Sudano-Sahelian facies	Urban	Male	Yes	1st Cycle of Secondary	educate	Pas de Preference	No preference	No preference	No preference	Fourth	7.24785e-05	No
2081	Yes	Yes	36	Nord	Sudano-Sahelian facies	Urban	Male	Yes	1st Cycle of Secondary	educate	Rectangular	Soft texture /polyester	Blue	Long Mosquito Net (180cm)	Fourth	7.46777e-05	Yes
2083	Yes	Yes	41	Nord	Sudano-Sahelian facies	Urban	Female	Yes	not educated	not educated	Rectangular	Soft texture /polyester	Blue	Long Mosquito Net (180cm)	Average	9.16667e-05	Yes
2084	Yes	Yes	33	Nord	Sudano-Sahelian facies	Urban	Male	Yes	primary school	educate	Cone-shaped	Soft texture /polyester	White	Long Mosquito Net (180cm)	Average	8.91956e-05	Yes
2085	Yes	Yes	42	Nord	Sudano-Sahelian facies	Urban	Male	Yes	not educated	not educated	Cone-shaped	Soft texture /polyester	Pink	Long Mosquito Net (180cm)	Very rich	0.000116366	Yes
2086	Yes	Yes	58	Nord	Sudano-Sahelian facies	Urban	Male	Yes	not educated	not educated	Rectangular	Soft texture /polyester	Blue	Long Mosquito Net (180cm)	Average	6.42571e-05	Yes
2087	Yes	Yes	32	Nord	Sudano-Sahelian facies	Urban	Male	Yes	primary school	educate	Rectangular	Soft texture /polyester	White	Long Mosquito Net (180cm)	Average	8.57884e-05	Yes
2088	Yes	No	68	Nord	Sudano-Sahelian facies	Urban	Female	Yes	not educated	not educated	Rectangular	Soft texture /polyester	Blue	Long Mosquito Net (180cm)	Average	8.81198e-05	Yes
2089	Yes	Yes	50	Nord	Sudano-Sahelian facies	Urban	Male	Yes	not educated	not educated	Rectangular	Soft texture /polyester	Blue	Long Mosquito Net (180cm)	Fourth	7.44847e-05	Yes
2090	Yes	Yes	42	Nord	Sudano-Sahelian facies	Urban	Male	Yes	not educated	not educated	Rectangular	Soft texture /polyester	Pink	Long Mosquito Net (180cm)	Very rich	8.20038e-05	Yes
2092	Yes	Yes	52	Nord	Sudano-Sahelian facies	Urban	Male	Yes	primary school	educate	Rectangular	Rigid texture/polyethylene	Blue	Long Mosquito Net (180cm)	Very rich	8.15542e-05	Yes
2093	Yes	No	45	Nord	Sudano-Sahelian facies	Urban	Male	No	not educated	not educated	Pas de Preference	No preference	No preference	No preference	Very rich	6.95529e-05	No
2094	Yes	Yes	44	Nord	Sudano-Sahelian facies	Urban	Male	No	1st Cycle of Secondary	educate	Pas de Preference	No preference	Blue	Long Mosquito Net (180cm)	Very rich	8.60403e-05	Yes
2096	Yes	Yes	48	Nord	Sudano-Sahelian facies	Urban	Male	Yes	not educated	not educated	Rectangular	Soft texture /polyester	White	Long Mosquito Net (180cm)	Fourth	8.07164e-05	Yes
2097	Yes	No	38	Nord	Sudano-Sahelian facies	Urban	Male	Yes	1st Cycle of Secondary	educate	Rectangular	No preference	Blue	Long Mosquito Net (180cm)	Very rich	8.79792e-05	Yes
2098	Yes	Yes	56	Nord	Sudano-Sahelian facies	Urban	Female	No	not educated	not educated	Pas de Preference	No preference	Blue	Long Mosquito Net (180cm)	Fourth	7.7432e-05	Yes
2099	Yes	Yes	39	Nord	Sudano-Sahelian facies	Urban	Male	Yes	1st Cycle of Secondary	educate	Pas de Preference	No preference	No preference	No preference	Fourth	8.79792e-05	No
2100	Yes	Yes	41	Nord	Sudano-Sahelian facies	Urban	Female	No	primary school	educate	Pas de Preference	No preference	No preference	No preference	Fourth	0.000110083	No
2101	Yes	Yes	24	Nord	Sudano-Sahelian facies	Urban	Male	No	primary school	educate	Pas de Preference	No preference	No preference	No preference	Average	6.10399e-05	No
2102	Yes	Yes	72	Nord	Sudano-Sahelian facies	Urban	Female	Yes	not educated	not educated	Pas de Preference	No preference	No preference	No preference	Second	5.2462e-05	No
2103	Yes	Yes	31	Nord	Sudano-Sahelian facies	Urban	Male	Yes	not educated	not educated	Rectangular	Soft texture /polyester	Blue	Long Mosquito Net (180cm)	Fourth	5.57565e-05	Yes
2104	Yes	Yes	51	Nord	Sudano-Sahelian facies	Urban	Male	Yes	not educated	not educated	Pas de Preference	No preference	No preference	No preference	Fourth	5.68738e-05	No
2105	Yes	Yes	36	Nord	Sudano-Sahelian facies	Urban	Male	Yes	not educated	not educated	Pas de Preference	No preference	No preference	No preference	Fourth	5.49962e-05	No
2106	Yes	Yes	36	Nord	Sudano-Sahelian facies	Urban	Male	No	not educated	not educated	Rectangular	Soft texture /polyester	White	Long Mosquito Net (180cm)	Average	8.11626e-05	Yes
2107	Yes	Yes	30	Nord	Sudano-Sahelian facies	Urban	Male	Yes	not educated	not educated	Rectangular	Soft texture /polyester	Blue	Long Mosquito Net (180cm)	Fourth	7.99991e-05	Yes
2108	Yes	Yes	38	Nord	Sudano-Sahelian facies	Urban	Male	No	not educated	not educated	Pas de Preference	No preference	No preference	No preference	Average	6.20003e-05	No
2109	Yes	Yes	47	Nord	Sudano-Sahelian facies	Urban	Male	No	primary school	educate	Rectangular	Soft texture /polyester	Blue	Long Mosquito Net (180cm)	Fourth	0.00011401	Yes
2110	Yes	Yes	50	Nord	Sudano-Sahelian facies	Urban	Male	Yes	not educated	not educated	Pas de Preference	No preference	No preference	No preference	Fourth	7.48834e-05	No
2111	Yes	Yes	40	Nord	Sudano-Sahelian facies	Urban	Male	Yes	primary school	educate	Rectangular	Soft texture /polyester	Blue	Long Mosquito Net (180cm)	Fourth	5.95442e-05	Yes
2112	Yes	Yes	65	Nord	Sudano-Sahelian facies	Urban	Male	Yes	not educated	not educated	Rectangular	Soft texture /polyester	Blue	Long Mosquito Net (180cm)	Very rich	4.65606e-05	Yes
2113	Yes	Yes	45	Nord	Sudano-Sahelian facies	Urban	Male	No	1st Cycle of Secondary	educate	Pas de Preference	No preference	No preference	No preference	Fourth	7.07635e-05	No
2114	Yes	Yes	52	Nord	Sudano-Sahelian facies	Urban	Male	Yes	not educated	not educated	Rectangular	Soft texture /polyester	Blue	Long Mosquito Net (180cm)	Fourth	6.05767e-05	Yes
2115	Yes	Yes	43	Nord	Sudano-Sahelian facies	Urban	Male	Yes	not educated	not educated	Pas de Preference	No preference	No preference	No preference	Fourth	4.50374e-05	No
2116	Yes	Yes	54	Nord	Sudano-Sahelian facies	Urban	Male	Yes	not educated	not educated	Rectangular	Soft texture /polyester	Pink	Long Mosquito Net (180cm)	Fourth	5.12609e-05	Yes
2117	Yes	Yes	38	Nord	Sudano-Sahelian facies	Urban	Male	No	1st Cycle of Secondary	educate	Rectangular	Soft texture /polyester	Pink	Long Mosquito Net (180cm)	Average	5.72081e-05	Yes
2118	Yes	Yes	28	Nord	Sudano-Sahelian facies	Urban	Male	Yes	not educated	not educated	Rectangular	Soft texture /polyester	Blue	Long Mosquito Net (180cm)	Fourth	5.86295e-05	Yes
2119	Yes	Yes	48	Nord	Sudano-Sahelian facies	Urban	Male	Yes	not educated	not educated	Pas de Preference	No preference	No preference	No preference	Fourth	5.95442e-05	No
2120	Yes	Yes	30	Nord	Sudano-Sahelian facies	Urban	Male	Yes	1st Cycle of Secondary	educate	Rectangular	Soft texture /polyester	Green	Long Mosquito Net (180cm)	Fourth	6.10399e-05	Yes
2121	Yes	Yes	39	Nord	Sudano-Sahelian facies	Urban	Male	Yes	not educated	not educated	Cone-shaped	Soft texture /polyester	Blue	Long Mosquito Net (180cm)	Second	6.02879e-05	Yes
2122	Yes	No	45	Nord	Sudano-Sahelian facies	Urban	Male	No	primary school	educate	Rectangular	Soft texture /polyester	Blue	Long Mosquito Net (180cm)	Fourth	4.88456e-05	Yes
2123	Yes	Yes	50	Nord	Sudano-Sahelian facies	Urban	Male	No	not educated	not educated	Rectangular	Soft texture /polyester	Blue	Long Mosquito Net (180cm)	Second	5.35044e-05	Yes
2124	Yes	Yes	25	Nord	Sudano-Sahelian facies	Urban	Male	Yes	not educated	not educated	Pas de Preference	No preference	No preference	No preference	Average	4.48978e-05	No
2125	Yes	Yes	38	Nord	Sudano-Sahelian facies	Urban	Male	Yes	not educated	not educated	Pas de Preference	No preference	No preference	No preference	Average	3.54557e-05	No
2126	Yes	Yes	37	Nord	Sudano-Sahelian facies	Urban	Male	Yes	not educated	not educated	Pas de Preference	No preference	No preference	No preference	Average	4.04524e-05	No
2127	Yes	No	31	Nord	Sudano-Sahelian facies	Urban	Male	No	not educated	not educated	Pas de Preference	No preference	No preference	No preference	Second	4.92205e-05	No
2128	Yes	No	27	Nord	Sudano-Sahelian facies	Urban	Male	Yes	not educated	not educated	Rectangular	Soft texture /polyester	Green	Long Mosquito Net (180cm)	Second	4.31249e-05	Yes
2129	Yes	Yes	41	Nord	Sudano-Sahelian facies	Urban	Female	No	not educated	not educated	Pas de Preference	No preference	No preference	No preference	Second	5.92023e-05	No
2130	Yes	Yes	36	Nord	Sudano-Sahelian facies	Urban	Male	Yes	primary school	educate	Pas de Preference	No preference	No preference	No preference	Second	3.57902e-05	No
2131	Yes	Yes	66	Nord	Sudano-Sahelian facies	Urban	Male	Yes	not educated	not educated	Pas de Preference	No preference	No preference	No preference	Very poor	4.50362e-05	No
2132	Yes	Yes	63	Nord	Sudano-Sahelian facies	Urban	Female	Yes	2nd cycle of secondary school	educate	Pas de Preference	No preference	No preference	No preference	Second	4.19014e-05	No
2133	Yes	Yes	35	Nord	Sudano-Sahelian facies	Urban	Male	Yes	2nd cycle of secondary school	educate	Rectangular	Soft texture /polyester	Blue	Long Mosquito Net (180cm)	Average	4.99947e-05	Yes
2134	Yes	Yes	36	Nord	Sudano-Sahelian facies	Urban	Male	No	not educated	not educated	Pas de Preference	No preference	No preference	No preference	Second	4.4267e-05	No
2135	Yes	Yes	40	Nord	Sudano-Sahelian facies	Urban	Male	Yes	not educated	not educated	Pas de Preference	No preference	No preference	No preference	Second	5.31613e-05	No
2136	Yes	Yes	32	Nord	Sudano-Sahelian facies	Urban	Male	No	not educated	not educated	Rectangular	Soft texture /polyester	Blue	Long Mosquito Net (180cm)	Second	5.39056e-05	Yes
2137	Yes	Yes	31	Nord	Sudano-Sahelian facies	Urban	Male	Yes	not educated	not educated	Pas de Preference	No preference	No preference	No preference	Second	4.92205e-05	No
2138	Yes	Yes	30	Nord	Sudano-Sahelian facies	Urban	Male	No	not educated	not educated	Pas de Preference	No preference	No preference	No preference	Average	4.72616e-05	No
2139	Yes	Yes	30	Nord	Sudano-Sahelian facies	Urban	Male	Yes	not educated	not educated	Pas de Preference	No preference	No preference	No preference	Average	4.31249e-05	No
2140	Yes	Yes	35	Nord	Sudano-Sahelian facies	Urban	Male	Yes	not educated	not educated	Rectangular	Soft texture /polyester	Blue	Long Mosquito Net (180cm)	Average	3.85285e-05	Yes
2142	Yes	Yes	51	Nord	Sudano-Sahelian facies	Urban	Male	No	not educated	not educated	Rectangular	Soft texture /polyester	Blue	Long Mosquito Net (180cm)	Average	3.38446e-05	Yes
2145	Yes	Yes	54	Nord	Sudano-Sahelian facies	Urban	Male	No	not educated	not educated	Pas de Preference	No preference	No preference	No preference	Average	6.18048e-05	No
2147	Yes		64	Nord	Sudano-Sahelian facies	Urban	Male	No	primary school	educate	Rectangular	Soft texture /polyester	Blue	Long Mosquito Net (180cm)	Fourth	3.57889e-05	Yes
2149	Yes	No	38	Nord	Sudano-Sahelian facies	Urban	Male	No	1st Cycle of Secondary	educate	Pas de Preference	No preference	No preference	No preference	Average	3.94357e-05	No
2152	Yes	Yes	46	Nord	Sudano-Sahelian facies	Urban	Male	Yes	2nd cycle of secondary school	educate	Rectangular	Soft texture /polyester	White	Long Mosquito Net (180cm)	Very rich	3.29614e-05	Yes
2153	Yes	Yes	44	Nord	Sudano-Sahelian facies	Urban	Male	Yes	University	educate	Rectangular	Soft texture /polyester	Pink	Long Mosquito Net (180cm)	Very rich	3.94357e-05	Yes
2154	Yes	Yes	27	Nord	Sudano-Sahelian facies	Urban	Male	Yes	1st Cycle of Secondary	educate	Rectangular	Soft texture /polyester	Blue	Long Mosquito Net (180cm)	Second	3.90795e-05	Yes
2155	Yes	No	33	Nord	Sudano-Sahelian facies	Urban	Male	No	2nd cycle of secondary school	educate	Cone-shaped	Soft texture /polyester	Blue	Long Mosquito Net (180cm)	Fourth	4.61166e-05	Yes
2156	Yes	Yes	50	Nord	Sudano-Sahelian facies	Urban	Female	No	not educated	not educated	Cone-shaped	Soft texture /polyester	Blue	Long Mosquito Net (180cm)	Average	5.40719e-05	Yes
2157	Yes	Yes	68	Nord	Sudano-Sahelian facies	Urban	Male	No	not educated	not educated	Rectangular	Soft texture /polyester	Green	Long Mosquito Net (180cm)	Fourth	4.86825e-05	Yes
2158	Yes	Yes	47	Nord	Sudano-Sahelian facies	Urban	Male	Yes	not educated	not educated	Rectangular	Soft texture /polyester	Blue	Long Mosquito Net (180cm)	Fourth	2.83406e-05	Yes
2159	Yes	Yes	41	Nord	Sudano-Sahelian facies	Urban	Male	Yes	2nd cycle of secondary school	educate	Rectangular	Soft texture /polyester	Blue	Long Mosquito Net (180cm)	Fourth	3.78707e-05	Yes
2160	Yes	No	61	Nord	Sudano-Sahelian facies	Urban	Male	No	not educated	not educated	Rectangular	Rigid texture/polyethylene	Green	Long Mosquito Net (180cm)	Second	7.83989e-05	Yes
2161	Yes	Yes	52	Nord	Sudano-Sahelian facies	Urban	Male	Yes	2nd cycle of secondary school	educate	Rectangular	Soft texture /polyester	Blue	Long Mosquito Net (180cm)	Fourth	6.99219e-05	Yes
2162	Yes	Yes	37	Nord	Sudano-Sahelian facies	Urban	Male	No	2nd cycle of secondary school	educate	Rectangular	Soft texture /polyester	Blue	Long Mosquito Net (180cm)	Very rich	8.97577e-05	Yes
2163	Yes	Yes	30	Nord	Sudano-Sahelian facies	Urban	Male	Yes	1st Cycle of Secondary	educate	Pas de Preference	No preference	No preference	No preference	Fourth	8.32567e-05	No
2164	Yes	Yes	46	Nord	Sudano-Sahelian facies	Urban	Male	No	2nd cycle of secondary school	educate	Pas de Preference	No preference	No preference	No preference	Very rich	0.000139926	No
2165	Yes	No	41	Nord	Sudano-Sahelian facies	Urban	Male	No	2nd cycle of secondary school	educate	Cone-shaped	Soft texture /polyester	Pink	Long Mosquito Net (180cm)	Fourth	9.34345e-05	Yes
2166	Yes	Yes	57	Nord	Sudano-Sahelian facies	Urban	Male	Yes	not educated	not educated	Cone-shaped	Soft texture /polyester	Pink	Long Mosquito Net (180cm)	Average	8.93911e-05	Yes
2167	Yes	Yes	23	Nord	Sudano-Sahelian facies	Urban	Female	Yes	1st Cycle of Secondary	educate	Pas de Preference	No preference	No preference	No preference	Average	0.000105009	No
2168	Yes	Yes	41	Nord	Sudano-Sahelian facies	Urban	Male	Yes	1st Cycle of Secondary	educate	Pas de Preference	No preference	No preference	No preference	Fourth	7.75774e-05	No
2169	Yes	No	38	Nord	Sudano-Sahelian facies	Urban	Female	Yes	2nd cycle of secondary school	educate	Pas de Preference	No preference	No preference	No preference	Fourth	8.89615e-05	No
2170	Yes	Yes	41	Nord	Sudano-Sahelian facies	Urban	Male	Yes	1st Cycle of Secondary	educate	Pas de Preference	No preference	No preference	No preference	Fourth	8.5383e-05	No
2171	Yes	Yes	29	Nord	Sudano-Sahelian facies	Urban	Male	Yes	1st Cycle of Secondary	educate	Pas de Preference	No preference	No preference	No preference	Fourth	8.32567e-05	No
2172	Yes	Yes	64	Nord	Sudano-Sahelian facies	Urban	Male	Yes	primary school	educate	Pas de Preference	No preference	No preference	No preference	Average	8.35013e-05	No
2173	Yes	No	27	Nord	Sudano-Sahelian facies	Urban	Male	Yes	primary school	educate	Rectangular	Soft texture /polyester	Blue	Long Mosquito Net (180cm)	Fourth	9.97553e-05	Yes
2174	Yes	Yes	59	Nord	Sudano-Sahelian facies	Urban	Male	No	not educated	not educated	Pas de Preference	No preference	No preference	No preference	Fourth	0.000155028	No
2175	Yes	Yes	34	Nord	Sudano-Sahelian facies	Urban	Female	Yes	not educated	not educated	Rectangular	Soft texture /polyester	Blue	Long Mosquito Net (180cm)	Average	9.57863e-05	Yes
2177	Yes	Yes	29	Nord	Sudano-Sahelian facies	Urban	Male	Yes	1st Cycle of Secondary	educate	Pas de Preference	No preference	No preference	No preference	Fourth	9.10238e-05	No
2178	Yes	No	35	Nord	Sudano-Sahelian facies	Urban	Male	Yes	not educated	not educated	Pas de Preference	No preference	No preference	No preference	Fourth	8.13224e-05	No
2179	Yes	Yes	60	Nord	Sudano-Sahelian facies	Urban	Male	Yes	2nd cycle of secondary school	educate	Pas de Preference	No preference	No preference	No preference	Very rich	9.03398e-05	No
2180	Yes	Yes	30	Nord	Sudano-Sahelian facies	Urban	Female	No	not educated	not educated	Rectangular	Rigid texture/polyethylene	Blue	Long Mosquito Net (180cm)	Average	9.97553e-05	Yes
2181	Yes	Yes	40	Nord	Sudano-Sahelian facies	Urban	Female	Yes	1st Cycle of Secondary	educate	Pas de Preference	No preference	No preference	No preference	Fourth	6.35049e-05	No
2182	Yes	Yes	30	Nord	Sudano-Sahelian facies	Urban	Male	Yes	not educated	not educated	Pas de Preference	No preference	No preference	No preference	Fourth	6.75923e-05	No
2183	Yes	No	30	Nord	Sudano-Sahelian facies	Urban	Male	No	not educated	not educated	Pas de Preference	No preference	No preference	No preference	Fourth	8.44895e-05	No
2184	Yes	Yes	31	Nord	Sudano-Sahelian facies	Urban	Male	Yes	primary school	educate	Rectangular	Soft texture /polyester	Blue	Long Mosquito Net (180cm)	Fourth	7.71463e-05	Yes
2185	Yes	Yes	30	Nord	Sudano-Sahelian facies	Urban	Male	Yes	not educated	not educated	Pas de Preference	No preference	No preference	No preference	Fourth	6.75923e-05	No
2186	Yes	Yes	32	Nord	Sudano-Sahelian facies	Urban	Male	Yes	2nd cycle of secondary school	educate	Rectangular	Soft texture /polyester	Pink	Long Mosquito Net (180cm)	Fourth	8.11865e-05	Yes
2187	Yes	Yes	35	Nord	Sudano-Sahelian facies	Urban	Male	Yes	not educated	not educated	Pas de Preference	No preference	No preference	No preference	Fourth	6.6652e-05	No
2188	Yes	Yes	35	Nord	Sudano-Sahelian facies	Urban	Male	Yes	not educated	not educated	Rectangular	Soft texture /polyester	Blue	Long Mosquito Net (180cm)	Fourth	5.81695e-05	Yes
2189	Yes	Yes	55	Nord	Sudano-Sahelian facies	Urban	Female	Yes	not educated	not educated	Pas de Preference	No preference	No preference	No preference	Average	6.6061e-05	No
2191	Yes	Yes	47	Nord	Sudano-Sahelian facies	Urban	Female	Yes	2nd cycle of secondary school	educate	Pas de Preference	No preference	No preference	No preference	Fourth	6.6061e-05	No
2192	Yes	Yes	41	Nord	Sudano-Sahelian facies	Urban	Male	Yes	primary school	educate	Pas de Preference	No preference	No preference	No preference	Fourth	5.69623e-05	No
2193	Yes	No	56	Nord	Sudano-Sahelian facies	Urban	Male	Yes	not educated	not educated	Pas de Preference	No preference	No preference	No preference	Fourth	6.98374e-05	No
2194	Yes	Yes	31	Nord	Sudano-Sahelian facies	Urban	Male	Yes	1st Cycle of Secondary	educate	Rectangular	Soft texture /polyester	Green	Long Mosquito Net (180cm)	Average	7.32843e-05	Yes
2195	Yes	Yes	28	Nord	Sudano-Sahelian facies	Urban	Male	Yes	not educated	not educated	Rectangular	Soft texture /polyester	Green	Long Mosquito Net (180cm)	Fourth	7.32843e-05	Yes
2196	Yes	Yes	29	Nord	Sudano-Sahelian facies	Urban	Male	Yes	2nd cycle of secondary school	educate	Pas de Preference	No preference	No preference	No preference	Fourth	6.18246e-05	No
2197	Yes	No	36	Nord	Sudano-Sahelian facies	Urban	Male	No	not educated	not educated	Pas de Preference	No preference	No preference	No preference	Average	7.14785e-05	No
2198	Yes	Yes	36	Nord	Sudano-Sahelian facies	Urban	Male	Yes	primary school	educate	Pas de Preference	No preference	No preference	No preference	Average	5.26544e-05	No
2199	Yes	Yes	26	Nord	Sudano-Sahelian facies	Urban	Female	No	1st Cycle of Secondary	educate	Pas de Preference	No preference	No preference	No preference	Average	8.87753e-05	No
2201	Yes	Yes	21	Nord-ouest	Equatorial facies	Urban	Male	Yes	primary school	educate	Cone-shaped	Soft texture /polyester	Blue	Long Mosquito Net (180cm)	Average	0.000184344	Yes
2203	Yes	No	91	Nord-ouest	Equatorial facies	Urban	Male	No	not educated	not educated	Rectangular	Soft texture /polyester	Green	Long Mosquito Net (180cm)	Fourth	0.00016102	Yes
2205	Yes	Yes	34	Nord-ouest	Equatorial facies	Urban	Female	Yes	University	educate	Cone-shaped	Soft texture /polyester	Blue	Long Mosquito Net (180cm)	Very rich	0.000260681	Yes
2206	Yes	No	48	Nord-ouest	Equatorial facies	Urban	Male	Yes	primary school	educate	Pas de Preference	No preference	No preference	No preference	Average	0.000192539	No
2207	Yes	No	61	Nord-ouest	Equatorial facies	Urban	Male	Yes	primary school	educate	Rectangular	Soft texture /polyester	White	Long Mosquito Net (180cm)	Fourth	0.000192539	Yes
2208	Yes	Yes	37	Nord-ouest	Equatorial facies	Urban	Female	Yes	primary school	educate	Pas de Preference	No preference	Blue	Long Mosquito Net (180cm)	Average	0.000207807	Yes
2209	Yes	Yes	76	Nord-ouest	Equatorial facies	Urban	Female	Yes	not educated	not educated	Rectangular	Soft texture /polyester	Blue	Long Mosquito Net (180cm)	Average	0.000173137	Yes
2210	Yes	Yes	45	Nord-ouest	Equatorial facies	Urban	Male	No	primary school	educate	Pas de Preference	Soft texture /polyester	Blue	Long Mosquito Net (180cm)	Fourth	0.000200521	Yes
2211	Yes	No	68	Nord-ouest	Equatorial facies	Urban	Male	Yes	not educated	not educated	Rectangular	Soft texture /polyester	Blue	Long Mosquito Net (180cm)	Fourth	0.000192539	Yes
2213	Yes	No	66	Nord-ouest	Equatorial facies	Urban	Female	Yes	not educated	not educated	Cone-shaped	Soft texture /polyester	Green	Long Mosquito Net (180cm)	Fourth	0.000264695	Yes
2214	Yes	No	28	Nord-ouest	Equatorial facies	Urban	Male	No	primary school	educate	Pas de Preference	No preference	Blue	No preference	Average	0.000230367	Yes
2216	Yes	No	40	Nord-ouest	Equatorial facies	Urban	Female	Yes	primary school	educate	Pas de Preference	No preference	No preference	No preference	Fourth	0.000189556	No
2217	Yes	Yes	86	Nord-ouest	Equatorial facies	Urban	Female	Yes	not educated	not educated	Rectangular	Soft texture /polyester	Blue	Long Mosquito Net (180cm)	Average	0.00018754	Yes
2218	Yes	Yes	85	Nord-ouest	Equatorial facies	Urban	Female	Yes	not educated	not educated	Pas de Preference	No preference	Blue	No preference	Average	0.000185214	Yes
2219	Yes	No	22	Nord-ouest	Equatorial facies	Urban	Male	Yes	primary school	educate	Pas de Preference	No preference	No preference	No preference	Average	0.000184344	Yes
2220	Yes	No	85	Nord-ouest	Equatorial facies	Urban	Female	Yes	not educated	not educated	Pas de Preference	No preference	No preference	No preference	Fourth	0.000195296	No
2222	Yes	Yes	48	Nord-ouest	Equatorial facies	Urban	Female	Yes	not educated	not educated	Pas de Preference	Rigid texture/polyethylene	Blue	Long Mosquito Net (180cm)	Second	2.14321e-05	Yes
2223	Yes	Yes	77	Nord-ouest	Equatorial facies	Urban	Male	Yes	primary school	educate	Rectangular	Soft texture /polyester	Blue	Long Mosquito Net (180cm)	Fourth	1.92762e-05	Yes
2224	Yes	Yes	80	Nord-ouest	Equatorial facies	Urban	Male	Yes	not educated	not educated	Pas de Preference	Soft texture /polyester	Green	Long Mosquito Net (180cm)	Second	2.31515e-05	Yes
2225	Yes	Yes	37	Nord-ouest	Equatorial facies	Urban	Male	Yes	2nd cycle of secondary school	educate	Pas de Preference	No preference	No preference	No preference	Average	2.16274e-05	No
2226	Yes	Yes	41	Nord-ouest	Equatorial facies	Urban	Male	Yes	primary school	educate	Pas de Preference	Soft texture /polyester	No preference	Short Mosquito Net (150cm)	Second	1.76199e-05	Yes
2227	Yes	Yes	62	Nord-ouest	Equatorial facies	Urban	Female	Yes	primary school	educate	Rectangular	Soft texture /polyester	Blue	Long Mosquito Net (180cm)	Fourth	1.75988e-05	Yes
2228	Yes	Yes	51	Nord-ouest	Equatorial facies	Urban	Male	Yes	primary school	educate	Pas de Preference	No preference	No preference	No preference	Average	2.40871e-05	No
2230	Yes		44	Nord-ouest	Equatorial facies	Urban	Female	Yes	primary school	educate	Pas de Preference	No preference	Blue	Long Mosquito Net (180cm)	Average	2.05788e-05	Yes
2231	Yes	Yes	32	Nord-ouest	Equatorial facies	Urban	Male	No	primary school	educate	Rectangular	Soft texture /polyester	Blue	Long Mosquito Net (180cm)	Average	2.49691e-05	Yes
2232	Yes	Yes	67	Nord-ouest	Equatorial facies	Urban	Female	Yes	not educated	not educated	Pas de Preference	No preference	No preference	No preference	Average	1.8049e-05	No
2233	Yes	Yes	66	Nord-ouest	Equatorial facies	Urban	Male	Yes	primary school	educate	Pas de Preference	No preference	No preference	No preference	Average	2.00716e-05	No
2234	Yes	Yes	63	Nord-ouest	Equatorial facies	Urban	Male	Yes	not educated	not educated	Pas de Preference	No preference	No preference	No preference	Average	1.61727e-05	No
2235	Yes	Yes	56	Nord-ouest	Equatorial facies	Urban	Male	Yes	primary school	educate	Pas de Preference	No preference	No preference	No preference	Average	2.00716e-05	No
2236	Yes		35	Nord-ouest	Equatorial facies	Urban	Male	Yes	primary school	educate	Pas de Preference	No preference	No preference	No preference	Average	2.07666e-05	No
2237	Yes	Yes	69	Nord-ouest	Equatorial facies	Urban	Male	Yes	not educated	not educated	Rectangular	Soft texture /polyester	Blue	Long Mosquito Net (180cm)	Fourth	2.17697e-05	Yes
2240	Yes	Yes	77	Nord-ouest	Equatorial facies	Urban	Male	No	primary school	educate	Pas de Preference	No preference	Blue	No preference	Average	1.70597e-05	Yes
2241	Yes	No	58	Nord-ouest	Equatorial facies	Urban	Male	Yes	not educated	not educated	Pas de Preference	No preference	No preference	No preference	Second	5.18941e-05	No
2242	Yes	Yes	66	Nord-ouest	Equatorial facies	Urban	Male	No	primary school	educate	Rectangular	Soft texture /polyester	Green	Long Mosquito Net (180cm)	Average	7.24171e-05	Yes
2243	Yes	Yes	55	Nord-ouest	Equatorial facies	Urban	Male	Yes	primary school	educate	Rectangular	Soft texture /polyester	Blue	Long Mosquito Net (180cm)	Average	6.34442e-05	Yes
2244	Yes	Yes	39	Nord-ouest	Equatorial facies	Urban	Male	No	not educated	not educated	Rectangular	Soft texture /polyester	Green	Long Mosquito Net (180cm)	Average	6.83424e-05	Yes
2245	Yes	Yes	70	Nord-ouest	Equatorial facies	Urban	Male	Yes	primary school	educate	Pas de Preference	No preference	No preference	No preference	Second	6.23698e-05	No
2246	Yes	Yes	41	Nord-ouest	Equatorial facies	Urban	Male	No	primary school	educate	Rectangular	Soft texture /polyester	Blue	Long Mosquito Net (180cm)	Second	8.09604e-05	Yes
2247	Yes	Yes	42	Nord-ouest	Equatorial facies	Urban	Female	Yes	not educated	not educated	Rectangular	Soft texture /polyester	Blue	Long Mosquito Net (180cm)	Second	6.77245e-05	Yes
2248	Yes	Yes	42	Nord-ouest	Equatorial facies	Urban	Male	Yes	1st Cycle of Secondary	educate	Cone-shaped	Soft texture /polyester	Blue	Long Mosquito Net (180cm)	Average	8.27853e-05	Yes
2250	Yes	Yes	40	Nord-ouest	Equatorial facies	Urban	Male	Yes	primary school	educate	Rectangular	Soft texture /polyester	Blue	Long Mosquito Net (180cm)	Average	6.41226e-05	Yes
2251	Yes	Yes	44	Nord-ouest	Equatorial facies	Urban	Male	Yes	primary school	educate	Pas de Preference	No preference	Blue	Long Mosquito Net (180cm)	Second	5.29705e-05	Yes
2253	Yes	No	59	Nord-ouest	Equatorial facies	Urban	Female	Yes	not educated	not educated	Pas de Preference	Soft texture /polyester	No preference	Long Mosquito Net (180cm)	Second	8.2072e-05	Yes
2254	Yes	Yes	40	Nord-ouest	Equatorial facies	Urban	Female	Yes	not educated	not educated	Pas de Preference	No preference	No preference	No preference	Second	6.84559e-05	No
2255	Yes	Yes	38	Nord-ouest	Equatorial facies	Urban	Male	No	primary school	educate	Pas de Preference	No preference	Blue	Long Mosquito Net (180cm)	Second	6.83424e-05	Yes
2256	Yes	Yes	56	Nord-ouest	Equatorial facies	Urban	Female	Yes	primary school	educate	Pas de Preference	Soft texture /polyester	Blue	Long Mosquito Net (180cm)	Second	6.5035e-05	Yes
2257	Yes	No	60	Nord-ouest	Equatorial facies	Urban	Male	Yes	not educated	not educated	Pas de Preference	No preference	No preference	No preference	Average	5.70702e-05	No
2258	Yes	Yes	85	Nord-ouest	Equatorial facies	Urban	Female	Yes	not educated	not educated	Pas de Preference	Soft texture /polyester	White	Long Mosquito Net (180cm)	Second	9.54338e-05	Yes
2259	Yes	Yes	24	Nord-ouest	Equatorial facies	Urban	Male	No	primary school	educate	Pas de Preference	No preference	Blue	Long Mosquito Net (180cm)	Second	7.67801e-05	Yes
2260	Yes	Yes	41	Nord-ouest	Equatorial facies	Urban	Male	Yes	primary school	educate	Pas de Preference	Soft texture /polyester	Green	Long Mosquito Net (180cm)	Second	6.67687e-05	Yes
2261	Yes	Yes	35	Nord-ouest	Equatorial facies	Urban	Male	Yes	primary school	educate	Rectangular	Soft texture /polyester	White	Long Mosquito Net (180cm)	Average	6.02833e-05	Yes
2262	Yes	No	55	Nord-ouest	Equatorial facies	Urban	Female	No	primary school	educate	Pas de Preference	No preference	No preference	No preference	Average	7.79066e-05	No
2263	Yes	No	51	Nord-ouest	Equatorial facies	Urban	Female	Yes	primary school	educate	Pas de Preference	No preference	No preference	No preference	Average	9.24465e-05	No
2264	Yes	Yes	45	Nord-ouest	Equatorial facies	Urban	Male	No	2nd cycle of secondary school	educate	Pas de Preference	Soft texture /polyester	Blue	Long Mosquito Net (180cm)	Average	8.41961e-05	Yes
2267	Yes	Yes	31	Nord-ouest	Equatorial facies	Urban	Female	Yes	2nd cycle of secondary school	educate	Pas de Preference	No preference	No preference	No preference	Fourth	8.738e-05	No
2269	Yes	Yes	32	Nord-ouest	Equatorial facies	Urban	Male	Yes	not educated	not educated	Rectangular	Rigid texture/polyethylene	White	Long Mosquito Net (180cm)	Average	9.54916e-05	Yes
2272	Yes	No	52	Nord-ouest	Equatorial facies	Urban	Female	Yes	primary school	educate	Pas de Preference	No preference	No preference	No preference	Average	8.53926e-05	No
2273	Yes	Yes	46	Nord-ouest	Equatorial facies	Urban	Male	No	primary school	educate	Rectangular	Soft texture /polyester	Blue	Long Mosquito Net (180cm)	Very rich	7.91363e-05	Yes
2274	Yes	No	52	Nord-ouest	Equatorial facies	Urban	Male	Yes	University	educate	Pas de Preference	Soft texture /polyester	Blue	Long Mosquito Net (180cm)	Average	6.86557e-05	Yes
2275	Yes	Yes	36	Nord-ouest	Equatorial facies	Urban	Male	No	primary school	educate	Rectangular	Soft texture /polyester	Blue	Long Mosquito Net (180cm)	Fourth	6.82193e-05	Yes
2277	Yes	Yes	73	Nord-ouest	Equatorial facies	Urban	Male	Yes	2nd cycle of secondary school	educate	Rectangular	Soft texture /polyester	Blue	Long Mosquito Net (180cm)	Fourth	6.35471e-05	Yes
2282	Yes	Yes	86	Nord-ouest	Equatorial facies	Urban	Male	No			Pas de Preference	No preference	No preference	No preference	Average	3.15052e-05	No
2283	Yes	Yes	54	Nord-ouest	Equatorial facies	Urban	Male	Yes	primary school	educate	Pas de Preference	No preference	No preference	No preference	Average	3.56021e-05	No
2284	Yes	Yes	67	Nord-ouest	Equatorial facies	Urban	Male	Yes			Rectangular	Soft texture /polyester	Blue	Long Mosquito Net (180cm)	Average	6.36862e-05	Yes
2285	Yes	Yes	76	Nord-ouest	Equatorial facies	Urban	Male	Yes			Rectangular	Soft texture /polyester	Green	Long Mosquito Net (180cm)	Second	3.40605e-05	Yes
2294	Yes	Yes	27	Nord-ouest	Equatorial facies	Urban	Female	No	primary school	educate	Pas de Preference	No preference	No preference	No preference	Average	5.6631e-05	No
2296	Yes	Yes	37	Nord-ouest	Equatorial facies	Urban	Female	Yes	1st Cycle of Secondary	educate	Cone-shaped	Soft texture /polyester	Blue	Long Mosquito Net (180cm)	Average	3.94072e-05	Yes
2297	Yes	Yes	32	Nord-ouest	Equatorial facies	Urban	Male	Yes	1st Cycle of Secondary	educate	Rectangular	Rigid texture/polyethylene	Blue	Long Mosquito Net (180cm)	Fourth	4.59908e-05	Yes
2298	Yes	Yes	54	Nord-ouest	Equatorial facies	Urban	Male	Yes	primary school	educate	Cone-shaped	Soft texture /polyester	Blue	Long Mosquito Net (180cm)	Average	3.66493e-05	Yes
2301	Yes	No	45	Nord-ouest	Equatorial facies	Urban	Female	Yes	primary school	educate	Pas de Preference	No preference	No preference	No preference	Average	0.000236963	No
2302	Yes	No	24	Nord-ouest	Equatorial facies	Urban	Male	Yes	2nd cycle of secondary school	educate	Rectangular	Soft texture /polyester	Blue	Long Mosquito Net (180cm)	Average	0.000242481	Yes
2303	Yes	Yes	79	Nord-ouest	Equatorial facies	Urban	Male	Yes	primary school	educate	Pas de Preference	No preference	No preference	No preference	Average	0.000204065	No
2306	Yes		35	Nord-ouest	Equatorial facies	Urban	Male	No	2nd cycle of secondary school	educate	Pas de Preference	No preference	No preference	No preference	Very rich	0.000298861	No
2308	Yes	Yes	36	Nord-ouest	Equatorial facies	Urban	Male	Yes	1st Cycle of Secondary	educate	Rectangular	Rigid texture/polyethylene	Green	Long Mosquito Net (180cm)	Fourth	0.000216474	Yes
2309	Yes	No	53	Nord-ouest	Equatorial facies	Urban	Female	Yes	primary school	educate	Cone-shaped	Soft texture /polyester	Blue	Long Mosquito Net (180cm)	Fourth	0.000311309	Yes
2310	Yes	Yes	49	Nord-ouest	Equatorial facies	Urban	Female	Yes	primary school	educate	Pas de Preference	No preference	No preference	No preference	Fourth	0.000236963	No
2312	Yes	Yes	35	Nord-ouest	Equatorial facies	Urban	Male	Yes	2nd cycle of secondary school	educate	Rectangular	Soft texture /polyester	Pink	Long Mosquito Net (180cm)	Fourth	0.000227374	Yes
2313	Yes	Yes	31	Nord-ouest	Equatorial facies	Urban	Male	Yes	1st Cycle of Secondary	educate	Pas de Preference	No preference	No preference	No preference	Fourth	0.000265787	No
2315	Yes	Yes	43	Nord-ouest	Equatorial facies	Urban	Male	Yes	2nd cycle of secondary school	educate	Rectangular	Soft texture /polyester	Blue	Long Mosquito Net (180cm)	Average	0.000204065	Yes
2316	Yes	Yes	37	Nord-ouest	Equatorial facies	Urban	Female	Yes	primary school	educate	Pas de Preference	No preference	No preference	No preference	Average	0.000273343	No
2319	Yes	Yes	38	Nord-ouest	Equatorial facies	Urban	Female	Yes	not educated	not educated	Rectangular	Soft texture /polyester	Blue	Long Mosquito Net (180cm)	Average	0.00022774	Yes
2321	Yes	Yes	32	Nord-ouest	Equatorial facies	Urban	Male	Yes	1st Cycle of Secondary	educate	Pas de Preference	No preference	No preference	No preference	Fourth	0.000105259	No
2324	Yes	Yes	46	Nord-ouest	Equatorial facies	Urban	Male	No	University	educate	Rectangular	Soft texture /polyester	Blue	Long Mosquito Net (180cm)	Very rich	0.000114496	Yes
2326	Yes	Yes	23	Nord-ouest	Equatorial facies	Urban	Male	Yes	2nd cycle of secondary school	educate	Cone-shaped	Soft texture /polyester	Blue	Long Mosquito Net (180cm)	Fourth	0.000105259	Yes
2327	Yes	Yes	30	Nord-ouest	Equatorial facies	Urban	Male	Yes	1st Cycle of Secondary	educate	Cone-shaped	Soft texture /polyester	Blue	Long Mosquito Net (180cm)	Fourth	0.000105259	Yes
2328	Yes	Yes	26	Nord-ouest	Equatorial facies	Urban	Female	No	2nd cycle of secondary school	educate	Pas de Preference	No preference	No preference	No preference	Fourth	0.00013291	No
2329	Yes	Yes	35	Nord-ouest	Equatorial facies	Urban	Male	No	1st Cycle of Secondary	educate	Pas de Preference	No preference	No preference	No preference	Fourth	0.000114496	No
2330	Yes	Yes	33	Nord-ouest	Equatorial facies	Urban	Male	No	2nd cycle of secondary school	educate	Pas de Preference	No preference	No preference	No preference	Very rich	0.000148847	No
2331	Yes	Yes	70	Nord-ouest	Equatorial facies	Urban	Male	Yes	primary school	educate	Pas de Preference	No preference	No preference	No preference	Very rich	8.54469e-05	No
2332	Yes	Yes	54	Nord-ouest	Equatorial facies	Urban	Female	Yes	primary school	educate	Pas de Preference	No preference	No preference	No preference	Very rich	0.000123548	No
2334	Yes		55	Nord-ouest	Equatorial facies	Urban	Male	Yes	2nd cycle of secondary school	educate	Pas de Preference	No preference	No preference	No preference	Very rich	9.65097e-05	No
2337	Yes	No	32	Nord-ouest	Equatorial facies	Urban	Male	Yes	2nd cycle of secondary school	educate	Pas de Preference	No preference	No preference	No preference	Very rich	0.000105259	No
2338	Yes	Yes	47	Nord-ouest	Equatorial facies	Urban	Male	No	University	educate	Pas de Preference	No preference	No preference	No preference	Fourth	0.000105582	No
2340	Yes	Yes	54	Nord-ouest	Equatorial facies	Urban	Female	Yes	University	educate	Pas de Preference	Soft texture /polyester	Blue	Long Mosquito Net (180cm)	Very rich	0.000139017	Yes
2341	Yes	Yes	60	Nord-ouest	Equatorial facies	Urban	Female	Yes			Rectangular	Rigid texture/polyethylene	White	Short Mosquito Net (150cm)	Very rich	0.00012512	Yes
2344	Yes	Yes	35	Nord-ouest	Equatorial facies	Urban	Female	Yes	primary school	educate	Rectangular	Soft texture /polyester	Blue	Long Mosquito Net (180cm)	Average	0.000109738	Yes
2345	Yes	Yes	47	Nord-ouest	Equatorial facies	Urban	Male	No	2nd cycle of secondary school	educate	Rectangular	Soft texture /polyester	Green	Long Mosquito Net (180cm)	Very rich	0.000159722	Yes
2347	Yes	Yes	24	Nord-ouest	Equatorial facies	Urban	Male	Yes	1st Cycle of Secondary	educate	Cone-shaped	Soft texture /polyester	White	Long Mosquito Net (180cm)	Fourth	0.000116842	Yes
2349	Yes	Yes	38	Nord-ouest	Equatorial facies	Urban	Male	No	1st Cycle of Secondary	educate	Pas de Preference	No preference	No preference	No preference	Very rich	0.00016568	No
2351	Yes	No	40	Nord-ouest	Equatorial facies	Urban	Female	No	2nd cycle of secondary school	educate	Pas de Preference	No preference	No preference	No preference	Very rich	0.000128916	No
2354	Yes		28	Nord-ouest	Equatorial facies	Urban	Female	No			Rectangular	No preference	White	No preference	Very rich	0.000150007	Yes
2357	Yes	Yes	62	Nord-ouest	Equatorial facies	Urban	Male	No	University	educate	Pas de Preference	No preference	No preference	No preference	Very rich	0.00011596	No
2358	Yes	Yes	37	Nord-ouest	Equatorial facies	Urban	Male	Yes	University	educate	Pas de Preference	Soft texture /polyester	Blue	Long Mosquito Net (180cm)	Very rich	9.60208e-05	Yes
2360	Yes	No	61	Nord-ouest	Equatorial facies	Urban	Male	Yes	primary school	educate	Pas de Preference	Soft texture /polyester	Blue	Long Mosquito Net (180cm)	Fourth	0.000107129	Yes
2361	Yes	No	37	Nord-ouest	Equatorial facies	Urban	Male	Yes	2nd cycle of secondary school	educate	Pas de Preference	No preference	No preference	No preference	Very rich	7.65172e-05	No
2364	Yes	Yes	30	Nord-ouest	Equatorial facies	Urban	Male	No	primary school	educate	Pas de Preference	No preference	Blue	Long Mosquito Net (180cm)	Fourth	8.4841e-05	Yes
2365	Yes	No	63	Nord-ouest	Equatorial facies	Urban	Male	Yes	1st Cycle of Secondary	educate	Pas de Preference	No preference	No preference	No preference	Very rich	6.22689e-05	No
2366	Yes	No	37	Nord-ouest	Equatorial facies	Urban	Male	Yes	University	educate	Pas de Preference	No preference	No preference	No preference	Very rich	7.05622e-05	No
2368	Yes		35	Nord-ouest	Equatorial facies	Urban	Male	Yes	2nd cycle of secondary school	educate	Pas de Preference	No preference	No preference	No preference	Very rich	7.34868e-05	No
2370	Yes	Yes	29	Nord-ouest	Equatorial facies	Urban	Female	Yes	1st Cycle of Secondary	educate	Pas de Preference	Soft texture /polyester	Green	Long Mosquito Net (180cm)	Fourth	8.15999e-05	Yes
2372	Yes		31	Nord-ouest	Equatorial facies	Urban	Female	Yes	University	educate	Rectangular	Rigid texture/polyethylene	White	Long Mosquito Net (180cm)	Very rich	7.84267e-05	Yes
2373	Yes	Yes	53	Nord-ouest	Equatorial facies	Urban	Male	Yes	2nd cycle of secondary school	educate	Pas de Preference	No preference	No preference	No preference	Very rich	5.14087e-05	No
2374	Yes	Yes	42	Nord-ouest	Equatorial facies	Urban	Male	No	University	educate	Pas de Preference	No preference	No preference	No preference	Very rich	7.65172e-05	No
2375	Yes	Yes	27	Nord-ouest	Equatorial facies	Urban	Male	Yes	not educated	not educated	Pas de Preference	No preference	No preference	No preference	Very rich	7.45365e-05	No
2377	Yes	Yes	60	Nord-ouest	Equatorial facies	Urban	Male	No			Cone-shaped	Soft texture /polyester	Blue	Long Mosquito Net (180cm)	Very rich	8.92614e-05	Yes
2378	Yes	No	30	Nord-ouest	Equatorial facies	Urban	Male	Yes	University	educate	Cone-shaped	Soft texture /polyester	Blue	Long Mosquito Net (180cm)	Very rich	6.52976e-05	Yes
2379	Yes	No	63	Nord-ouest	Equatorial facies	Urban	Female	Yes	primary school	educate	Rectangular	Soft texture /polyester	White	Long Mosquito Net (180cm)	Very rich	8.71101e-05	Yes
2380	Yes		62	Nord-ouest	Equatorial facies	Urban	Male	Yes	primary school	educate	Pas de Preference	No preference	No preference	No preference	Average	5.98699e-05	No
2383	Yes	No	74	Nord-ouest	Equatorial facies	Urban	Male	No	University	educate	Rectangular	Soft texture /polyester	Blue	Short Mosquito Net (150cm)	Very rich	0.00013798	Yes
2386	Yes	Yes	40	Nord-ouest	Equatorial facies	Urban	Male	Yes	University	educate	Rectangular	No preference	Blue	Long Mosquito Net (180cm)	Very rich	9.81491e-05	Yes
2388	Yes	Yes	21	Nord-ouest	Equatorial facies	Urban	Male	Yes	not educated	not educated	Pas de Preference	No preference	No preference	No preference	Fourth	0.00011845	No
2389	Yes	No	23	Nord-ouest	Equatorial facies	Urban	Female	Yes	University	educate	Pas de Preference	No preference	No preference	No preference	Fourth	0.000124665	No
2390	Yes	No	26	Nord-ouest	Equatorial facies	Urban	Male	Yes	1st Cycle of Secondary	educate	Pas de Preference	No preference	No preference	No preference	Fourth	0.000128447	No
2391	Yes	Yes	31	Nord-ouest	Equatorial facies	Urban	Male	Yes	not educated	not educated	Pas de Preference	No preference	No preference	No preference	Fourth	0.000129834	No
2392	Yes	Yes	56	Nord-ouest	Equatorial facies	Urban	Male	Yes	2nd cycle of secondary school	educate	Pas de Preference	No preference	No preference	No preference	Fourth	0.00015183	No
2393	Yes	Yes	30	Nord-ouest	Equatorial facies	Urban	Female	Yes	primary school	educate	Pas de Preference	No preference	No preference	No preference	Fourth	0.000124665	No
2394	Yes	Yes	27	Nord-ouest	Equatorial facies	Urban	Male	Yes	primary school	educate	Rectangular	Soft texture /polyester	Pink	Long Mosquito Net (180cm)	Fourth	0.000129834	Yes
2398	Yes	Yes	31	Nord-ouest	Equatorial facies	Urban	Female	Yes	University	educate	Pas de Preference	No preference	No preference	No preference	Very rich	0.000124665	No
2403	Yes	Yes	24	Nord-ouest	Equatorial facies	Urban	Female	Yes	1st Cycle of Secondary	educate	Pas de Preference	No preference	No preference	No preference	Fourth	0.000127695	No
2404	Yes	Yes	30	Nord-ouest	Equatorial facies	Urban	Female	Yes	2nd cycle of secondary school	educate	Pas de Preference	No preference	No preference	No preference	Fourth	0.000127695	No
2405	Yes	Yes	35	Nord-ouest	Equatorial facies	Urban	Male	Yes	2nd cycle of secondary school	educate	Rectangular	Soft texture /polyester	Blue	Long Mosquito Net (180cm)	Very rich	9.98163e-05	Yes
2406	Yes	Yes	31	Nord-ouest	Equatorial facies	Urban	Female	Yes	2nd cycle of secondary school	educate	Cone-shaped	Soft texture /polyester	Pink	Long Mosquito Net (180cm)	Fourth	0.000127695	Yes
2409	Yes	Yes	35	Nord-ouest	Equatorial facies	Urban	Male	No	2nd cycle of secondary school	educate	Rectangular	Soft texture /polyester	Blue	Long Mosquito Net (180cm)	Average	0.000103782	Yes
2412	Yes	Yes	76	Nord-ouest	Equatorial facies	Urban	Male	Yes	not educated	not educated	Rectangular	Soft texture /polyester	White	Long Mosquito Net (180cm)	Average	0.000114158	Yes
2417	Yes	Yes		Nord-ouest	Equatorial facies	Urban	Male	Yes			Pas de Preference	No preference	No preference	No preference	Fourth	0.000193508	No
2420	Yes	Yes	39	Nord-ouest	Equatorial facies	Urban	Female	Yes	not educated	not educated	Rectangular	Soft texture /polyester	Blue	Long Mosquito Net (180cm)	Fourth	0.000140639	Yes
2423	Yes	Yes	47	Nord-ouest	Equatorial facies	Urban	Male	Yes	2nd cycle of secondary school	educate	Pas de Preference	No preference	No preference	No preference	Very rich	0.00015839	No
2436	Yes	Yes	41	Nord-ouest	Equatorial facies	Urban	Male	Yes	2nd cycle of secondary school	educate	Rectangular	No preference	Blue	Long Mosquito Net (180cm)	Fourth	0.000195923	Yes
2441	Yes	Yes	52	Nord-ouest	Equatorial facies	Urban	Male	No	primary school	educate	Rectangular	Soft texture /polyester	Blue	Long Mosquito Net (180cm)	Average	5.77192e-05	Yes
2444	Yes	Yes	59	Nord-ouest	Equatorial facies	Urban	Male	Yes			Pas de Preference	No preference	No preference	No preference	Fourth	5.45272e-05	No
2445	Yes	Yes	42	Nord-ouest	Equatorial facies	Urban	Female	No	primary school	educate	Rectangular	Soft texture /polyester	Green	Long Mosquito Net (180cm)	Average	5.13407e-05	Yes
2446	Yes	Yes	59	Nord-ouest	Equatorial facies	Urban	Female	Yes	primary school	educate	Pas de Preference	No preference	No preference	No preference	Average	6.38119e-05	No
2447	Yes	No	34	Nord-ouest	Equatorial facies	Urban	Male	Yes	primary school	educate	Pas de Preference	No preference	No preference	No preference	Average	5.52996e-05	No
2449	Yes	No	30	Nord-ouest	Equatorial facies	Urban	Female	No	1st Cycle of Secondary	educate	Pas de Preference	No preference	No preference	No preference	Average	6.5801e-05	No
2450	Yes	No	55	Nord-ouest	Equatorial facies	Urban	Male	No	University	educate	Rectangular	Soft texture /polyester	Green	Long Mosquito Net (180cm)	Very rich	5.06154e-05	Yes
2452	Yes	Yes	52	Nord-ouest	Equatorial facies	Urban	Female	Yes	not educated	not educated	Rectangular	Soft texture /polyester	Blue	Long Mosquito Net (180cm)	Fourth	5.24545e-05	Yes
2453	Yes	No	26	Nord-ouest	Equatorial facies	Urban	Male	No	2nd cycle of secondary school	educate	Pas de Preference	No preference	No preference	No preference	Fourth	6.88055e-05	No
2457	Yes	Yes	22	Nord-ouest	Equatorial facies	Urban	Female	No	1st Cycle of Secondary	educate	Pas de Preference	No preference	No preference	No preference	Average	5.87558e-05	No
2458	Yes	Yes	58	Nord-ouest	Equatorial facies	Urban	Female	Yes	not educated	not educated	Pas de Preference	No preference	No preference	No preference	Fourth	6.44386e-05	No
2459	Yes	Yes	27	Nord-ouest	Equatorial facies	Urban	Female	Yes	primary school	educate	Pas de Preference	No preference	No preference	No preference	Fourth	5.31158e-05	No
2460	Yes	Yes	50	Nord-ouest	Equatorial facies	Urban	Male	Yes	2nd cycle of secondary school	educate	Pas de Preference	No preference	No preference	No preference	Fourth	5.32795e-05	No
2461	Yes	Yes	67	Nord-ouest	Equatorial facies	Urban	Male	No	primary school	educate	Pas de Preference	No preference	No preference	No preference	Fourth	0.00010663	No
2463	Yes	Yes	72	Nord-ouest	Equatorial facies	Urban	Male	Yes	not educated	not educated	Pas de Preference	No preference	No preference	No preference	Average	0.000107334	No
2465	Yes	Yes	75	Nord-ouest	Equatorial facies	Urban	Male	Yes	primary school	educate	Pas de Preference	No preference	No preference	No preference	Fourth	0.000190191	No
2466	Yes		34	Nord-ouest	Equatorial facies	Urban	Female	Yes	University	educate	Pas de Preference	No preference	No preference	No preference	Fourth	0.000140869	No
2467	Yes	No	44	Nord-ouest	Equatorial facies	Urban	Male	Yes	1st Cycle of Secondary	educate	Pas de Preference	No preference	No preference	No preference	Fourth	9.89772e-05	No
2469	Yes	Yes	41	Nord-ouest	Equatorial facies	Urban	Female	Yes	primary school	educate	Pas de Preference	No preference	Blue	Long Mosquito Net (180cm)	Average	0.00013032	Yes
2470	Yes	Yes	21	Nord-ouest	Equatorial facies	Urban	Male	Yes	2nd cycle of secondary school	educate	Pas de Preference	No preference	White	Long Mosquito Net (180cm)	Fourth	0.000102744	Yes
2471	Yes	Yes	68	Nord-ouest	Equatorial facies	Urban	Male	Yes	University	educate	Pas de Preference	No preference	Blue	Long Mosquito Net (180cm)	Very rich	0.000121618	Yes
2474	Yes	No	49	Nord-ouest	Equatorial facies	Urban	Male	Yes	2nd cycle of secondary school	educate	Pas de Preference	No preference	No preference	No preference	Very rich	0.000103062	No
2475	Yes	Yes	38	Nord-ouest	Equatorial facies	Urban	Female	No	primary school	educate	Pas de Preference	No preference	No preference	No preference	Fourth	0.000148048	No
2476	Yes	Yes	55	Nord-ouest	Equatorial facies	Urban	Male	Yes	University	educate	Pas de Preference	Soft texture /polyester	No preference	Long Mosquito Net (180cm)	Very rich	0.000109209	Yes
2477	Yes	Yes	53	Nord-ouest	Equatorial facies	Urban	Male	Yes	University	educate	Pas de Preference	No preference	No preference	No preference	Very rich	0.000112983	No
2480	Yes	Yes	36	Nord-ouest	Equatorial facies	Urban	Male	Yes	2nd cycle of secondary school	educate	Pas de Preference	No preference	No preference	No preference	Very rich	0.000120349	No
2481	Yes	Yes	32	Ouest	Equatorial facies	Urban	Male	Yes	1st Cycle of Secondary	educate	Pas de Preference	No preference	No preference	No preference	Average	0.000146585	No
2482	Yes	Yes	35	Ouest	Equatorial facies	Urban	Male	No	primary school	educate	Rectangular	Soft texture /polyester	White	Long Mosquito Net (180cm)	Fourth	0.000119256	Yes
2484	Yes	Yes	43	Ouest	Equatorial facies	Urban	Female	No	1st Cycle of Secondary	educate	Rectangular	Soft texture /polyester	Blue	Long Mosquito Net (180cm)	Average	0.00011818	Yes
2485	Yes	Yes	40	Ouest	Equatorial facies	Urban	Male	Yes	2nd cycle of secondary school	educate	Rectangular	Soft texture /polyester	White	Long Mosquito Net (180cm)	Very rich	9.41008e-05	Yes
2486	Yes	Yes	23	Ouest	Equatorial facies	Urban	Male	Yes	primary school	educate	Rectangular	Soft texture /polyester	Blue	Long Mosquito Net (180cm)	Fourth	0.000102089	Yes
2487	Yes	Yes	68	Ouest	Equatorial facies	Urban	Female	No	not educated	not educated	Pas de Preference	No preference	No preference	No preference	Average	9.37409e-05	No
2490	Yes	Yes	60	Ouest	Equatorial facies	Urban	Female	Yes	primary school	educate	Pas de Preference	No preference	No preference	No preference	Very rich	9.77552e-05	No
2491	Yes	Yes	39	Ouest	Equatorial facies	Urban	Male	No	1st Cycle of Secondary	educate	Pas de Preference	No preference	No preference	No preference	Fourth	0.000100732	No
2492	Yes	Yes	40	Ouest	Equatorial facies	Urban	Male	Yes	1st Cycle of Secondary	educate	Pas de Preference	No preference	No preference	No preference	Very rich	0.000104685	No
2493	Yes	Yes	35	Ouest	Equatorial facies	Urban	Female	Yes	1st Cycle of Secondary	educate	Pas de Preference	No preference	No preference	No preference	Fourth	0.000113504	No
2494	Yes	Yes	54	Ouest	Equatorial facies	Urban	Female	No	primary school	educate	Pas de Preference	No preference	No preference	No preference	Fourth	0.000158787	No
2495	Yes	Yes	38	Ouest	Equatorial facies	Urban	Male	No	1st Cycle of Secondary	educate	Cone-shaped	Soft texture /polyester	White	Long Mosquito Net (180cm)	Very rich	0.000110032	Yes
2497	Yes	Yes	41	Ouest	Equatorial facies	Urban	Female	No	primary school	educate	Pas de Preference	No preference	No preference	No preference	Average	0.000136329	No
2499	Yes	No	25	Ouest	Equatorial facies	Urban	Female	No	primary school	educate	Rectangular	Soft texture /polyester	Blue	No preference	Fourth	0.000127339	Yes
2500	Yes	Yes	74	Ouest	Equatorial facies	Urban	Male	Yes	1st Cycle of Secondary	educate	Rectangular	Soft texture /polyester	White	Long Mosquito Net (180cm)	Fourth	8.42809e-05	Yes
2501	Yes	Yes	52	Ouest	Equatorial facies	Urban	Female	No	2nd cycle of secondary school	educate	Cone-shaped	Soft texture /polyester	White	Long Mosquito Net (180cm)	Very rich	0.00013513	Yes
2503	Yes	Yes	37	Ouest	Equatorial facies	Urban	Male	Yes	2nd cycle of secondary school	educate	Pas de Preference	No preference	No preference	No preference	Average	0.000117364	No
2504	Yes	Yes	50	Ouest	Equatorial facies	Urban	Female	Yes	2nd cycle of secondary school	educate	Pas de Preference	No preference	No preference	No preference	Very rich	0.00013513	No
2505	Yes	Yes	49	Ouest	Equatorial facies	Urban	Male	Yes	1st Cycle of Secondary	educate	Pas de Preference	No preference	No preference	No preference	Fourth	0.000101727	No
2507	Yes	Yes	26	Ouest	Equatorial facies	Urban	Female	Yes	1st Cycle of Secondary	educate	Rectangular	Soft texture /polyester	Blue	Long Mosquito Net (180cm)	Average	9.74167e-05	Yes
2508	Yes	Yes	38	Ouest	Equatorial facies	Urban	Female	No	primary school	educate	Pas de Preference	No preference	No preference	No preference	Average	0.000113114	No
2509	Yes	Yes	47	Ouest	Equatorial facies	Urban	Female	No	primary school	educate	Pas de Preference	No preference	No preference	No preference	Average	0.000101895	No
2510	Yes	Yes	35	Ouest	Equatorial facies	Urban	Male	No	1st Cycle of Secondary	educate	Rectangular	Soft texture /polyester	White	Long Mosquito Net (180cm)	Fourth	8.38867e-05	Yes
2512	Yes	Yes	43	Ouest	Equatorial facies	Urban	Male	No	1st Cycle of Secondary	educate	Cone-shaped	No preference	Blue	No preference	Fourth	0.000110329	Yes
2514	Yes	Yes	80	Ouest	Equatorial facies	Urban	Female	No	not educated	not educated	Cone-shaped	Soft texture /polyester	White	No preference	Average	9.52152e-05	Yes
2516	Yes	Yes	53	Ouest	Equatorial facies	Urban	Female	Yes	1st Cycle of Secondary	educate	Rectangular	No preference	White	No preference	Fourth	0.000108615	Yes
2518	Yes	Yes	42	Ouest	Equatorial facies	Urban	Male	No	primary school	educate	Pas de Preference	No preference	No preference	No preference	Fourth	9.19758e-05	No
2519	Yes	No	69	Ouest	Equatorial facies	Urban	Male	Yes	not educated	not educated	Pas de Preference	No preference	No preference	No preference	Fourth	8.21561e-05	No
2520	Yes	Yes	32	Ouest	Equatorial facies	Urban	Male	Yes	University	educate	Pas de Preference	No preference	No preference	No preference	Fourth	9.74167e-05	No
2521	Yes	Yes	23	Ouest	Equatorial facies	Urban	Female	Yes	2nd cycle of secondary school	educate	Pas de Preference	No preference	No preference	No preference	Fourth	9.56252e-05	No
2522	Yes	Yes	39	Ouest	Equatorial facies	Urban	Male	No	1st Cycle of Secondary	educate	Cone-shaped	Soft texture /polyester	White	Long Mosquito Net (180cm)	Fourth	0.000106344	Yes
2523	Yes	Yes	65	Ouest	Equatorial facies	Urban	Male	Yes	1st Cycle of Secondary	educate	Pas de Preference	No preference	No preference	No preference	Very rich	7.51555e-05	No
2525	Yes	Yes	49	Ouest	Equatorial facies	Urban	Female	Yes	primary school	educate	Pas de Preference	No preference	No preference	No preference	Average	9.72504e-05	No
2527	Yes	Yes	38	Ouest	Equatorial facies	Urban	Male	Yes	2nd cycle of secondary school	educate	Pas de Preference	No preference	No preference	No preference	Average	9.33508e-05	No
2529	Yes	Yes	68	Ouest	Equatorial facies	Urban	Male	Yes	primary school	educate	Pas de Preference	No preference	No preference	No preference	Average	0.000169604	No
2530	Yes	Yes	42	Ouest	Equatorial facies	Urban	Female	Yes	1st Cycle of Secondary	educate	Pas de Preference	No preference	No preference	No preference	Average	0.000115531	No
2531	Yes	Yes	49	Ouest	Equatorial facies	Urban	Female	No	1st Cycle of Secondary	educate	Rectangular	Soft texture /polyester	White	Long Mosquito Net (180cm)	Fourth	0.000120287	Yes
2532	Yes	Yes	77	Ouest	Equatorial facies	Urban	Female	Yes	not educated	not educated	Pas de Preference	No preference	No preference	No preference	Average	9.62376e-05	No
2533	Yes	Yes	52	Ouest	Equatorial facies	Urban	Female	Yes	primary school	educate	Rectangular	No preference	No preference	Long Mosquito Net (180cm)	Average	0.000102967	Yes
2535	Yes	Yes	37	Ouest	Equatorial facies	Urban	Male	Yes	2nd cycle of secondary school	educate	Pas de Preference	No preference	No preference	No preference	Fourth	8.98256e-05	No
2536	Yes	Yes	32	Ouest	Equatorial facies	Urban	Male	No	2nd cycle of secondary school	educate	Pas de Preference	No preference	No preference	No preference	Very rich	0.000130713	No
2537	Yes	Yes	61	Ouest	Equatorial facies	Urban	Male	Yes	2nd cycle of secondary school	educate	Pas de Preference	No preference	No preference	No preference	Very rich	8.02629e-05	No
2538	Yes	Yes	38	Ouest	Equatorial facies	Urban	Male	Yes	1st Cycle of Secondary	educate	Pas de Preference	No preference	No preference	No preference	Fourth	8.98256e-05	No
2539	Yes	Yes	49	Ouest	Equatorial facies	Urban	Female	No	2nd cycle of secondary school	educate	Pas de Preference	No preference	No preference	No preference	Very rich	0.00010652	No
2540	Yes	Yes	27	Ouest	Equatorial facies	Urban	Male	Yes	2nd cycle of secondary school	educate	Rectangular	No preference	Blue	No preference	Very rich	9.10354e-05	Yes
2542	Yes	Yes	21	Ouest	Equatorial facies	Urban	Male	Yes	University	educate	Pas de Preference	No preference	No preference	No preference	Very rich	0.000111076	No
2545	Yes	No	19	Ouest	Equatorial facies	Urban	Male	Yes	2nd cycle of secondary school	educate	Pas de Preference	No preference	No preference	No preference	Fourth	0.000105648	No
2549	Yes	Yes	20	Ouest	Equatorial facies	Urban	Male	Yes	University	educate	Pas de Preference	No preference	No preference	No preference	Fourth	0.000105648	No
2552	Yes	No	24	Ouest	Equatorial facies	Urban	Female	Yes	University	educate	Pas de Preference	No preference	No preference	No preference	Fourth	0.000116877	No
2554	Yes	Yes	32	Ouest	Equatorial facies	Urban	Male	Yes	2nd cycle of secondary school	educate	Pas de Preference	No preference	No preference	No preference	Very rich	0.000126764	No
2555	Yes	Yes	30	Ouest	Equatorial facies	Urban	Male	Yes	2nd cycle of secondary school	educate	Pas de Preference	No preference	No preference	No preference	Average	0.000121717	No
2556	Yes	Yes	49	Ouest	Equatorial facies	Urban	Male	No	2nd cycle of secondary school	educate	Pas de Preference	No preference	No preference	No preference	Very rich	0.000109088	No
2557	Yes	No	25	Ouest	Equatorial facies	Urban	Male	Yes	University	educate	Pas de Preference	No preference	No preference	No preference	Very rich	0.000101627	No
2558	Yes	Yes	60	Ouest	Equatorial facies	Urban	Male	Yes	1st Cycle of Secondary	educate	Pas de Preference	No preference	No preference	No preference	Fourth	8.96015e-05	No
2560	Yes	No	23	Ouest	Equatorial facies	Urban	Male	Yes	University	educate	Pas de Preference	No preference	No preference	No preference	Fourth	0.000101627	No
2561	Yes		64	Ouest	Equatorial facies	Urban	Male	Yes	University	educate	Cone-shaped	Soft texture /polyester	Blue	Long Mosquito Net (180cm)	Fourth	0.000109078	Yes
2563	Yes	Yes	39	Ouest	Equatorial facies	Urban	Female	No	1st Cycle of Secondary	educate	Rectangular	Soft texture /polyester	Blue	Long Mosquito Net (180cm)	Fourth	0.000120757	Yes
2564	Yes	Yes	38	Ouest	Equatorial facies	Urban	Male	No	1st Cycle of Secondary	educate	Rectangular	Soft texture /polyester	Blue	Long Mosquito Net (180cm)	Fourth	0.000129892	Yes
2566	Yes	Yes	15	Ouest	Equatorial facies	Urban	Male	Yes	2nd cycle of secondary school	educate	Rectangular	Soft texture /polyester	White	Long Mosquito Net (180cm)	Average	0.00012165	Yes
2567	Yes	Yes	31	Ouest	Equatorial facies	Urban	Female	No	University	educate	Rectangular	Soft texture /polyester	Blue	No preference	Fourth	0.000124807	Yes
2568	Yes		51	Ouest	Equatorial facies	Urban	Male	Yes	University	educate	Rectangular	Soft texture /polyester	Blue	Long Mosquito Net (180cm)	Fourth	0.000122014	Yes
2570	Yes	No	24	Ouest	Equatorial facies	Urban	Male	Yes	2nd cycle of secondary school	educate	Rectangular	Rigid texture/polyethylene	Green	No preference	Fourth	0.00012165	Yes
2574	Yes	Yes	90	Ouest	Equatorial facies	Urban	Female	No	not educated	not educated	Pas de Preference	No preference	No preference	No preference	Average	0.000116362	No
2575	Yes	Yes	44	Ouest	Equatorial facies	Urban	Female	Yes	1st Cycle of Secondary	educate	Rectangular	Soft texture /polyester	No preference	Short Mosquito Net (150cm)	Average	0.000150106	Yes
2576	Yes	Yes	36	Ouest	Equatorial facies	Urban	Male	No	primary school	educate	Rectangular	Soft texture /polyester	Blue	Long Mosquito Net (180cm)	Average	0.000156014	Yes
2580	Yes	Yes	50	Ouest	Equatorial facies	Urban	Male	No	2nd cycle of secondary school	educate	Pas de Preference	No preference	No preference	No preference	Fourth	0.000111883	No
2582	Yes	Yes	32	Ouest	Equatorial facies	Urban	Female	Yes	1st Cycle of Secondary	educate	Rectangular	Soft texture /polyester	Blue	Long Mosquito Net (180cm)	Average	0.000181106	Yes
2583	Yes	Yes	71	Ouest	Equatorial facies	Urban	Male	No	2nd cycle of secondary school	educate	Rectangular	No preference	Blue	Long Mosquito Net (180cm)	Very rich	0.000142363	Yes
2584	Yes	Yes	44	Ouest	Equatorial facies	Urban	Male	Yes	1st Cycle of Secondary	educate	Rectangular	Soft texture /polyester	No preference	Long Mosquito Net (180cm)	Fourth	0.000136968	Yes
2586	Yes	Yes	32	Ouest	Equatorial facies	Urban	Male	Yes	University	educate	Rectangular	Soft texture /polyester	White	Long Mosquito Net (180cm)	Very rich	0.000150785	Yes
2587	Yes	No	53	Ouest	Equatorial facies	Urban	Male	Yes	University	educate	Rectangular	Soft texture /polyester	White	Long Mosquito Net (180cm)	Very rich	0.000161158	Yes
2588	Yes	No	54	Ouest	Equatorial facies	Urban	Male	No	primary school	educate	Rectangular	Soft texture /polyester	Blue	Long Mosquito Net (180cm)	Average	0.000187086	Yes
2589	Yes	No	58	Ouest	Equatorial facies	Urban	Male	No	primary school	educate	Rectangular	Soft texture /polyester	Blue	Long Mosquito Net (180cm)	Fourth	0.000214257	Yes
2590	Yes	Yes	45	Ouest	Equatorial facies	Urban	Male	No	2nd cycle of secondary school	educate	Rectangular	Soft texture /polyester	Blue	Long Mosquito Net (180cm)	Fourth	0.000181989	Yes
2595	Yes	No	46	Ouest	Equatorial facies	Urban	Male	Yes	primary school	educate	Pas de Preference	Rigid texture/polyethylene	White	Short Mosquito Net (150cm)	Fourth	0.000122748	Yes
2598	Yes	Yes	35	Ouest	Equatorial facies	Urban	Male	Yes	primary school	educate	Pas de Preference	No preference	No preference	No preference	Fourth	0.000147139	No
2599	Yes	Yes	41	Ouest	Equatorial facies	Urban	Male	Yes	2nd cycle of secondary school	educate	Pas de Preference	Soft texture /polyester	No preference	Long Mosquito Net (180cm)	Fourth	0.000143845	Yes
2600	Yes	Yes	21	Ouest	Equatorial facies	Urban	Male	Yes	2nd cycle of secondary school	educate	Cone-shaped	Soft texture /polyester	White	Long Mosquito Net (180cm)	Fourth	0.000143416	Yes
2601	Yes	Yes	38	Ouest	Equatorial facies	Urban	Female	Yes	2nd cycle of secondary school	educate	Pas de Preference	No preference	No preference	No preference	Very rich	0.000100541	No
2602	Yes	Yes	41	Ouest	Equatorial facies	Urban	Female	Yes	primary school	educate	Pas de Preference	No preference	No preference	No preference	Fourth	0.000115897	No
2603	Yes	Yes	32	Ouest	Equatorial facies	Urban	Female	Yes	2nd cycle of secondary school	educate	Pas de Preference	No preference	No preference	No preference	Fourth	0.000112043	No
2604	Yes	Yes	63	Ouest	Equatorial facies	Urban	Female	Yes	1st Cycle of Secondary	educate	Pas de Preference	No preference	No preference	No preference	Fourth	0.000125632	No
2605	Yes	Yes	49	Ouest	Equatorial facies	Urban	Male	Yes	primary school	educate	Rectangular	No preference	Blue	Long Mosquito Net (180cm)	Very rich	0.000106977	Yes
2606	Yes	Yes	41	Ouest	Equatorial facies	Urban	Male	Yes	1st Cycle of Secondary	educate	Pas de Preference	No preference	No preference	No preference	Very rich	0.000126777	No
2607	Yes	Yes	49	Ouest	Equatorial facies	Urban	Female	Yes	primary school	educate	Pas de Preference	No preference	No preference	No preference	Fourth	0.000124809	No
2608	Yes	Yes	59	Ouest	Equatorial facies	Urban	Male	Yes	1st Cycle of Secondary	educate	Rectangular	Rigid texture/polyethylene	White	Long Mosquito Net (180cm)	Fourth	9.49053e-05	Yes
2609	Yes	Yes	51	Ouest	Equatorial facies	Urban	Male	Yes	2nd cycle of secondary school	educate	Rectangular	Soft texture /polyester	White	Long Mosquito Net (180cm)	Very rich	0.000101982	Yes
2610	Yes	Yes	58	Ouest	Equatorial facies	Urban	Female	Yes	primary school	educate	Pas de Preference	No preference	No preference	No preference	Average	0.000119861	No
2611	Yes	No	48	Ouest	Equatorial facies	Urban	Male	Yes	2nd cycle of secondary school	educate	Pas de Preference	No preference	No preference	No preference	Fourth	9.83194e-05	No
2612	Yes	Yes	55	Ouest	Equatorial facies	Urban	Male	Yes	2nd cycle of secondary school	educate	Pas de Preference	No preference	No preference	No preference	Fourth	0.000101982	No
2613	Yes	No	63	Ouest	Equatorial facies	Urban	Male	No	primary school	educate	Pas de Preference	No preference	No preference	No preference	Very rich	9.40435e-05	No
2614	Yes	Yes	39	Ouest	Equatorial facies	Urban	Female	Yes	primary school	educate	Rectangular	Soft texture /polyester	Blue	Long Mosquito Net (180cm)	Fourth	0.000129984	Yes
2616	Yes	No	58	Ouest	Equatorial facies	Urban	Female	No	primary school	educate	Rectangular	Soft texture /polyester	White	Long Mosquito Net (180cm)	Very rich	0.000144885	Yes
2617	Yes	Yes	73	Ouest	Equatorial facies	Urban	Female	No	not educated	not educated	Rectangular	Soft texture /polyester	White	Long Mosquito Net (180cm)	Average	0.000143954	Yes
2618	Yes	No	40	Ouest	Equatorial facies	Urban	Female	No	1st Cycle of Secondary	educate	Rectangular	Rigid texture/polyethylene	White	Long Mosquito Net (180cm)	Average	0.000124809	Yes
2619	Yes	Yes	43	Ouest	Equatorial facies	Urban	Female	No	2nd cycle of secondary school	educate	Rectangular	Soft texture /polyester	No preference	Long Mosquito Net (180cm)	Fourth	0.000142441	Yes
2621	Yes	No	56	Ouest	Equatorial facies	Urban	Male	Yes	2nd cycle of secondary school	educate	Rectangular	No preference	No preference	Long Mosquito Net (180cm)	Fourth	9.32705e-05	Yes
2623	Yes	Yes	32	Ouest	Equatorial facies	Urban	Female	Yes	1st Cycle of Secondary	educate	Rectangular	Soft texture /polyester	Pink	Long Mosquito Net (180cm)	Average	0.000113306	Yes
2624	Yes	Yes	51	Ouest	Equatorial facies	Urban	Female	No	2nd cycle of secondary school	educate	Rectangular	Soft texture /polyester	White	Long Mosquito Net (180cm)	Fourth	0.000115232	Yes
2626	Yes		47	Ouest	Equatorial facies	Urban	Female	No	1st Cycle of Secondary	educate	Pas de Preference	No preference	No preference	No preference	Fourth	0.000131448	No
2627	Yes	No	60	Ouest	Equatorial facies	Urban	Female	Yes	1st Cycle of Secondary	educate	Cone-shaped	Rigid texture/polyethylene	Blue	Short Mosquito Net (150cm)	Average	0.000105536	Yes
2632	Yes	Yes	37	Ouest	Equatorial facies	Urban	Male	Yes	2nd cycle of secondary school	educate	Rectangular	Soft texture /polyester	Blue	No preference	Fourth	0.000105373	Yes
2633	Yes	Yes	65	Ouest	Equatorial facies	Urban	Male	Yes	primary school	educate	Pas de Preference	No preference	No preference	No preference	Fourth	9.59747e-05	No
2634	Yes	Yes	59	Ouest	Equatorial facies	Urban	Male	Yes	1st Cycle of Secondary	educate	Cone-shaped	Rigid texture/polyethylene	Blue	Short Mosquito Net (150cm)	Very rich	9.94272e-05	Yes
2635	Yes	Yes	44	Ouest	Equatorial facies	Urban	Male	No	University	educate	Pas de Preference	No preference	No preference	No preference	Very rich	0.000106434	No
2636	Yes	Yes	47	Ouest	Equatorial facies	Urban	Male	Yes	primary school	educate	Pas de Preference	No preference	No preference	No preference	Average	0.00011247	No
2637	Yes	No	25	Ouest	Equatorial facies	Urban	Female	No	2nd cycle of secondary school	educate	Pas de Preference	No preference	No preference	No preference	Fourth	0.000129191	No
2639	Yes	Yes	40	Ouest	Equatorial facies	Urban	Male	Yes	1st Cycle of Secondary	educate	Pas de Preference	No preference	No preference	No preference	Very rich	0.000119732	No
2640	Yes	Yes	38	Ouest	Equatorial facies	Urban	Male	Yes	2nd cycle of secondary school	educate	Rectangular	No preference	Blue	No preference	Fourth	9.06921e-05	Yes
2641	Yes	Yes	55	Ouest	Equatorial facies	Urban	Male	No	2nd cycle of secondary school	educate	Rectangular	Soft texture /polyester	Blue	Long Mosquito Net (180cm)	Very rich	0.000119921	Yes
2642	Yes	No	61	Ouest	Equatorial facies	Urban	Male	No	2nd cycle of secondary school	educate	Pas de Preference	Soft texture /polyester	White	Short Mosquito Net (150cm)	Very rich	0.00012435	Yes
2645	Yes	Yes	47	Ouest	Equatorial facies	Urban	Male	Yes	1st Cycle of Secondary	educate	Rectangular	Soft texture /polyester	White	Long Mosquito Net (180cm)	Fourth	0.000206704	Yes
2646	Yes	No	50	Ouest	Equatorial facies	Urban	Female	No	not educated	not educated	Rectangular	Soft texture /polyester	White	Long Mosquito Net (180cm)	Average	0.000170191	Yes
2648	Yes	Yes	28	Ouest	Equatorial facies	Urban	Male	No	University	educate	Rectangular	Soft texture /polyester	No preference	Long Mosquito Net (180cm)	Average	0.000146911	Yes
2650	Yes	No	61	Ouest	Equatorial facies	Urban	Male	Yes	primary school	educate	Rectangular	Soft texture /polyester	White	Long Mosquito Net (180cm)	Second	0.000107742	Yes
2653	Yes		50	Ouest	Equatorial facies	Urban	Female	No	primary school	educate	Rectangular	Soft texture /polyester	Blue	Long Mosquito Net (180cm)	Very rich	0.000139326	Yes
2655	Yes	Yes	75	Ouest	Equatorial facies	Urban	Female	No	primary school	educate	Cone-shaped	Soft texture /polyester	Green	Long Mosquito Net (180cm)	Fourth	0.000121307	Yes
2656	Yes	Yes	66	Ouest	Equatorial facies	Urban	Male	Yes	University	educate	Pas de Preference	No preference	No preference	No preference	Fourth	0.000109316	No
2659	Yes	Yes	29	Ouest	Equatorial facies	Urban	Male	No	primary school	educate	Rectangular	Soft texture /polyester	Blue	Long Mosquito Net (180cm)	Fourth	0.000169404	Yes
2661	Yes	Yes	40	Ouest	Equatorial facies	Urban	Male	Yes	1st Cycle of Secondary	educate	Pas de Preference	No preference	No preference	No preference	Very rich	0.000102849	No
2662	Yes	Yes	37	Ouest	Equatorial facies	Urban	Female	Yes	1st Cycle of Secondary	educate	Pas de Preference	No preference	No preference	No preference	Fourth	0.000130678	No
2663	Yes	Yes	41	Ouest	Equatorial facies	Urban	Male	No	1st Cycle of Secondary	educate	Pas de Preference	No preference	No preference	No preference	Very rich	0.000116956	No
2664	Yes	Yes	36	Ouest	Equatorial facies	Urban	Male	Yes	1st Cycle of Secondary	educate	Pas de Preference	No preference	No preference	No preference	Very rich	0.000125438	No
2665	Yes	Yes	36	Ouest	Equatorial facies	Urban	Female	Yes	not educated	not educated	Pas de Preference	No preference	No preference	No preference	Fourth	0.000115303	No
2666	Yes	No	31	Ouest	Equatorial facies	Urban	Male	No	primary school	educate	Pas de Preference	No preference	No preference	No preference	Fourth	0.000152583	No
2667	Yes	Yes	39	Ouest	Equatorial facies	Urban	Male	Yes	2nd cycle of secondary school	educate	Pas de Preference	No preference	No preference	No preference	Very rich	0.000130466	No
2668	Yes	Yes	28	Ouest	Equatorial facies	Urban	Female	Yes	2nd cycle of secondary school	educate	Rectangular	Soft texture /polyester	No preference	Long Mosquito Net (180cm)	Very rich	0.000133699	Yes
2669	Yes	Yes	58	Ouest	Equatorial facies	Urban	Female	Yes	primary school	educate	Pas de Preference	No preference	No preference	No preference	Fourth	0.000151672	No
2670	Yes	Yes	68	Ouest	Equatorial facies	Urban	Male	Yes	2nd cycle of secondary school	educate	Pas de Preference	No preference	No preference	No preference	Very rich	0.000120027	No
2671	Yes	Yes	36	Ouest	Equatorial facies	Urban	Male	No	2nd cycle of secondary school	educate	Pas de Preference	No preference	No preference	No preference	Fourth	0.000169704	No
2672	Yes	Yes	58	Ouest	Equatorial facies	Urban	Male	Yes	1st Cycle of Secondary	educate	Pas de Preference	No preference	No preference	No preference	Very rich	0.000127546	No
2673	Yes	Yes	46	Ouest	Equatorial facies	Urban	Male	Yes	2nd cycle of secondary school	educate	Pas de Preference	No preference	No preference	No preference	Very rich	0.000120701	No
2674	Yes	Yes	42	Ouest	Equatorial facies	Urban	Male	No	University	educate	Cone-shaped	Rigid texture/polyethylene	Blue	Long Mosquito Net (180cm)	Very rich	0.000119498	Yes
2675	Yes	Yes	58	Ouest	Equatorial facies	Urban	Male	Yes	primary school	educate	Pas de Preference	No preference	No preference	No preference	Average	0.000104287	No
2676	Yes	Yes	60	Ouest	Equatorial facies	Urban	Female	No	primary school	educate	Pas de Preference	No preference	No preference	No preference	Average	0.000143134	No
2677	Yes	Yes	35	Ouest	Equatorial facies	Urban	Male	Yes	2nd cycle of secondary school	educate	Pas de Preference	No preference	No preference	No preference	Very rich	0.000111052	No
2678	Yes	Yes	44	Ouest	Equatorial facies	Urban	Male	No	2nd cycle of secondary school	educate	Pas de Preference	No preference	No preference	No preference	Fourth	0.000107851	No
2679	Yes	Yes	54	Ouest	Equatorial facies	Urban	Female	Yes	2nd cycle of secondary school	educate	Rectangular	Rigid texture/polyethylene	Blue	Short Mosquito Net (150cm)	Fourth	0.000130678	Yes
2680	Yes	No	59	Ouest	Equatorial facies	Urban	Male	No	1st Cycle of Secondary	educate	Pas de Preference	No preference	No preference	No preference	Very rich	0.000127546	No
2681	Yes	Yes	27	Ouest	Equatorial facies	Urban	Male	Yes	University	educate	Rectangular	Soft texture /polyester	White	Short Mosquito Net (150cm)	Average	0.000118281	Yes
2684	Yes	Yes	49	Ouest	Equatorial facies	Urban	Male	Yes	primary school	educate	Rectangular	Soft texture /polyester	Blue	No preference	Average	0.000140583	Yes
2685	Yes	Yes	24	Ouest	Equatorial facies	Urban	Female	Yes	University	educate	Rectangular	Rigid texture/polyethylene	Blue	No preference	Very rich	0.000124245	Yes
2689	Yes	Yes	29	Ouest	Equatorial facies	Urban	Male	No	2nd cycle of secondary school	educate	Rectangular	Rigid texture/polyethylene	Pink	No preference	Fourth	0.000184968	Yes
2691	Yes	No	34	Ouest	Equatorial facies	Urban	Male	No	University	educate	Rectangular	Soft texture /polyester	No preference	Long Mosquito Net (180cm)	Very rich	0.000141664	Yes
2701	Yes	Yes	58	Ouest	Equatorial facies	Urban	Female	No	primary school	educate	Pas de Preference	No preference	No preference	No preference	Fourth	0.000125236	No
2702	Yes	Yes	27	Ouest	Equatorial facies	Urban	Female	Yes	1st Cycle of Secondary	educate	Pas de Preference	No preference	No preference	No preference	Fourth	0.000106721	No
2704	Yes	Yes	54	Ouest	Equatorial facies	Urban	Male	No	University	educate	Pas de Preference	No preference	No preference	No preference	Very rich	0.00016408	No
2705	Yes	Yes	39	Ouest	Equatorial facies	Urban	Male	No	2nd cycle of secondary school	educate	Pas de Preference	No preference	No preference	No preference	Very rich	0.000114114	No
2707	Yes	Yes	54	Ouest	Equatorial facies	Urban	Male	Yes	1st Cycle of Secondary	educate	Pas de Preference	No preference	No preference	No preference	Fourth	0.00010705	No
2709	Yes	Yes	30	Ouest	Equatorial facies	Urban	Female	Yes	1st Cycle of Secondary	educate	Pas de Preference	No preference	No preference	No preference	Fourth	0.000101423	No
2710	Yes	Yes	29	Ouest	Equatorial facies	Urban	Female	Yes	primary school	educate	Rectangular	Soft texture /polyester	White	No preference	Fourth	0.000116996	Yes
2711	Yes	Yes	48	Ouest	Equatorial facies	Urban	Female	Yes	not educated	not educated	Pas de Preference	No preference	No preference	No preference	Very rich	8.68667e-05	No
2712	Yes	Yes	68	Ouest	Equatorial facies	Urban	Male	No	primary school	educate	Pas de Preference	No preference	No preference	No preference	Very rich	0.000125841	No
2713	Yes	No	50	Ouest	Equatorial facies	Urban	Male	Yes	primary school	educate	Pas de Preference	No preference	No preference	No preference	Very rich	8.36842e-05	No
2715	Yes	Yes	48	Ouest	Equatorial facies	Urban	Female	Yes	primary school	educate	Cone-shaped	Soft texture /polyester	Blue	Long Mosquito Net (180cm)	Fourth	0.00010705	Yes
2718	Yes	Yes	55	Ouest	Equatorial facies	Urban	Male	No	1st Cycle of Secondary	educate	Pas de Preference	No preference	No preference	No preference	Very rich	9.57586e-05	No
2719	Yes	Yes	30	Ouest	Equatorial facies	Urban	Male	No	2nd cycle of secondary school	educate	Pas de Preference	No preference	No preference	No preference	Fourth	0.000105586	No
2720	Yes	Yes	27	Ouest	Equatorial facies	Urban	Male	Yes	2nd cycle of secondary school	educate	Pas de Preference	No preference	No preference	No preference	Very rich	0.000101423	No
2721	Yes	Yes	60	Ouest	Equatorial facies	Urban	Male	No	primary school	educate	Pas de Preference	No preference	No preference	No preference	Very rich	0.000165351	No
2722	Yes	Yes	32	Ouest	Equatorial facies	Urban	Male	Yes	2nd cycle of secondary school	educate	Pas de Preference	No preference	No preference	No preference	Fourth	0.000119449	No
2723	Yes	Yes	38	Ouest	Equatorial facies	Urban	Male	No	University	educate	Pas de Preference	No preference	No preference	No preference	Very rich	0.000142382	No
2725	Yes	Yes	53	Ouest	Equatorial facies	Urban	Female	Yes	not educated	not educated	Pas de Preference	No preference	No preference	No preference	Fourth	0.000183378	No
2726	Yes	Yes	49	Ouest	Equatorial facies	Urban	Female	No	not educated	not educated	Pas de Preference	No preference	No preference	No preference	Very rich	0.000174522	No
2727	Yes	Yes	34	Ouest	Equatorial facies	Urban	Male	Yes	1st Cycle of Secondary	educate	Pas de Preference	No preference	No preference	No preference	Very rich	0.000126916	No
2728	Yes	Yes	49	Ouest	Equatorial facies	Urban	Male	Yes	1st Cycle of Secondary	educate	Pas de Preference	No preference	No preference	No preference	Very rich	0.000154404	No
2729	Yes	Yes	55	Ouest	Equatorial facies	Urban	Male	Yes	1st Cycle of Secondary	educate	Cone-shaped	Soft texture /polyester	Blue	Long Mosquito Net (180cm)	Very rich	0.000136233	Yes
2730	Yes	Yes	44	Ouest	Equatorial facies	Urban	Female	Yes	primary school	educate	Pas de Preference	No preference	No preference	No preference	Fourth	0.000153008	No
2732	Yes	Yes	45	Ouest	Equatorial facies	Urban	Female	Yes	1st Cycle of Secondary	educate	Pas de Preference	No preference	No preference	No preference	Fourth	0.000134169	No
2737	Yes	Yes	56	Ouest	Equatorial facies	Urban	Female	No	primary school	educate	Pas de Preference	No preference	No preference	No preference	Average	0.000167697	No
2740	Yes	Yes	36	Ouest	Equatorial facies	Urban	Female	No	primary school	educate	Pas de Preference	No preference	No preference	No preference	Fourth	0.000171284	No
2742	Yes	No	43	Ouest	Equatorial facies	Urban	Female	No	1st Cycle of Secondary	educate	Pas de Preference	No preference	No preference	No preference	Fourth	9.01821e-05	No
2743	Yes	Yes	18	Ouest	Equatorial facies	Urban	Female	Yes	1st Cycle of Secondary	educate	Rectangular	Soft texture /polyester	Green	Long Mosquito Net (180cm)	Average	8.77213e-05	Yes
2744	Yes	No	49	Ouest	Equatorial facies	Urban	Male	No	primary school	educate	Rectangular	Rigid texture/polyethylene	Blue	No preference	Fourth	7.54558e-05	Yes
[truncated: 3,916 more rows]
